# Supplementary material for: Multicellular Human Cardiac Organoids Transcriptomically Model Distinct Tissue-Level Features of Adult Myocardium
Source: Int J Mol Sci. 2021 Aug 6;22(16):8482. doi: 10.3390/ijms22168482 (PMC8395156; doi:10.3390/ijms22168482)
Supplement: Supplementary file 1 [file ijms-22-08482-s001.zip]

Archive with 6 entries (6 files):
- .DS_Store
- Table S1.xlsx
- Table S2.xlsx
- Table S3.xlsx
- Table S4.xlsx
- Table S5.xlsx
