# Supplementary material for: Multicellular Human Cardiac Organoids Transcriptomically Model Distinct Tissue-Level Features of Adult Myocardium
Source: Int J Mol Sci. 2021 Aug 6;22(16):8482. doi: 10.3390/ijms22168482 (PMC8395156; doi:10.3390/ijms22168482)
Supplement: Supplementary file 1 [file ijms-22-08482-s001.zip › Table S1.xlsx]

## Sheet: Sheet1
PC1 negative		PC1 positive		PC2 negative		PC2 positive
GOID	description	GOID	description	GOID	description	GOID	description
GO:0000380	alternative mRNA splicing, via spliceosome	GO:0031638	zymogen activation	GO:0000375	RNA splicing, via transesterification reactions	GO:0006613	cotranslational protein targeting to membrane
GO:0006607	NLS-bearing protein import into nucleus	GO:0043062	extracellular structure organization	GO:0060674	placenta blood vessel development	GO:0035025	positive regulation of Rho protein signal transduction
GO:0007063	regulation of sister chromatid cohesion	GO:0061448	connective tissue development	GO:0036257	multivesicular body organization	GO:0042104	positive regulation of activated T cell proliferation
GO:0003341	cilium movement	GO:2001057	reactive nitrogen species metabolic process	GO:0071526	semaphorin-plexin signaling pathway	GO:0019373	epoxygenase P450 pathway
GO:0000729	DNA double-strand break processing	GO:0044273	sulfur compound catabolic process	GO:0006833	water transport	GO:0072599	establishment of protein localization to endoplasmic reticulum
GO:0002181	cytoplasmic translation	GO:0072593	reactive oxygen species metabolic process	GO:0006471	protein ADP-ribosylation	GO:0006026	aminoglycan catabolic process
GO:0045814	negative regulation of gene expression, epigenetic	GO:0050818	regulation of coagulation	GO:0032506	cytokinetic process	GO:1903010	regulation of bone development
GO:0014733	regulation of skeletal muscle adaptation	GO:0001935	endothelial cell proliferation	GO:0006700	C21-steroid hormone biosynthetic process	GO:0000184	nuclear-transcribed mRNA catabolic process, nonsense-mediated decay
GO:0006271	DNA strand elongation involved in DNA replication	GO:0006022	aminoglycan metabolic process	GO:2000178	negative regulation of neural precursor cell proliferation	GO:0036035	osteoclass development
GO:0006312	mitotic recombination	GO:0002576	platelet degranulation	GO:0043162	ubiquitin-dependent protein catabolic process via the multivesicular body sorting pathway
GO:0022616	DNA strand elongation	GO:0006692	prostanoid metabolic process	GO:0034340	response to type I interferon
GO:0048368	lateral mesoderm development	GO:1904019	epithelial cell apoptotic process	GO:0046782	regulation of viral transcription
GO:0006413	translational initiation	GO:1900120	regulation of receptor binding	GO:0045815	positive regulation of gene expression, epigenetic
GO:0060260	regulation of transcription initiation from RNA polymerase II promoter	GO:0018149	peptide cross-linking	GO:0033238	regulation of cellular amine metabolic process
GO:0000083	regulation of transcription involved in G1/S transition of mitotic cell cycle	GO:0061041	regulation of wound healing	GO:0031498	chromatin disassembly
GO:0000028	ribosomal small subunit assembly	GO:0007162	negative regulation of cell adhesion	GO:0033233	regulation of protein sumoylation
GO:0034508	centromere complex assembly	GO:0050878	regulation of body fluid levels	GO:0032784	regulation of DNA-templated transcription, elongation
GO:0000184	nuclear-transcribed mRNA catabolic process, nonsense-mediated decay	GO:2000377	regulation of reactive oxygen species metabolic process	GO:0001963	synaptic transmission, dopaminergic
GO:0035082	axoneme assembly	GO:0006775	fat-soluble vitamin metabolic process	GO:0061418	regulation of transcription from RNA polymerase II promoter in response to hypoxia
GO:0051307	meiotic chromosome separation	GO:0033273	response to vitamin	GO:0042693	muscle cell fate commitment
GO:0043484	regulation of RNA splicing	GO:0072376	protein activation cascade	GO:0070293	renal absorption
GO:0072599	establishment of protein localization to endoplasmic reticulum	GO:2000573	positive regulation of DNA biosynthetic process	GO:0006283	transcription-coupled nucleotide-excision repair
GO:0048024	regulation of mRNA splicing, via spliceosome	GO:0070482	response to oxygen levels	GO:0060026	convergent extension
GO:0007141	male meiosis I	GO:0018126	protein hydroxylation	GO:0007379	segment specification
		GO:0033363	secretory granule organization	GO:0043620	regulation of DNA-templated transcription in response to stress
		GO:0070371	ERK1 and ERK2 cascade	GO:0060260	regulation of transcription initiation from RNA polymerase II promoter
		GO:0030199	collagen fibril organization	GO:0071360	cellular response to exogenous dsRNA
		GO:0002526	acute inflammatory response	GO:0044849	estrous cycle
		GO:0035924	cellular response to vascular endothelial growth factor stimulus	GO:1904886	beta-catenin destruction complex disassembly
		GO:1903510	mucopolysaccharide metabolic process	GO:0021536	diencephalon development
		GO:1903725	regulation of phospholipid metabolic process	GO:0031123	RNA 3'-end processing
		GO:0031342	negative regulation of cell killing	GO:0031060	regulation of histone methylation
		GO:0098868	bone growth	GO:0042069	regulation of catecholamine metabolic process
		GO:0060324	face development	GO:0008380	RNA splicing
		GO:0043267	negative regulation of potassium ion transport	GO:0006397	mRNA processing
		GO:0001974	blood vessel remodeling	GO:0003151	outflow tract morphogenesis
		GO:0009954	proximal/distal pattern formation
		GO:0003018	vascular process in circulatory system
		GO:0050918	positive chemotaxis
		GO:0060348	bone development
		GO:0014002	astrocyte development
		GO:0044706	multi-multicellular organism process
		GO:0048771	tissue remodeling
		GO:0006909	phagocytosis
		GO:0045746	negative regulation of Notch signaling pathway
		GO:0048010	vascular endothelial growth factor receptor signaling pathway
		GO:0001704	formation of primary germ layer
		GO:0090130	tissue migration
		GO:0006956	complement activation
		GO:0006968	cellular defense response
		GO:0030212	hyaluronan metabolic process
		GO:0035272	exocrine system development
		GO:0001503	ossification
		GO:0002483	antigen processing and presentation of endogenous peptide antigen
		GO:0032370	positive regulation of lipid transport
		GO:0002237	response to molecule of bacterial origin
		GO:0010466	negative regulation of peptidase activity
		GO:0050926	regulation of positive chemotaxis
		GO:0060541	respiratory system development
		GO:0031960	response to corticosteroid
		GO:0032722	positive regulation of chemokine production
		GO:0044060	regulation of endocrine process
		GO:0060688	regulation of morphogenesis of a branching structure
		GO:0036296	response to increased oxygen levels
		GO:0007566	embryo implantation
		GO:0046683	response to organophosphorus
		GO:0007431	salivary gland development
		GO:0042476	odontogenesis
		GO:0001655	urogenital system development
		GO:0010518	positive regulation of phospholipase activity
		GO:0050886	endocrine process
		GO:0070265	necrotic cell death
		GO:0003014	renal system process
		GO:0048745	smooth muscle tissue development
		GO:0048662	negative regulation of smooth muscle cell proliferation
		GO:0060191	regulation of lipase activity
		GO:1904035	regulation of epithelial cell apoptotic process
		GO:0051057	positive regulation of small GTPase mediated signal transduction
		GO:0071260	cellular response to mechanical stimulus
		GO:0006026	aminoglycan catabolic process
		GO:0034340	response to type I interferon
		GO:0048146	positive regulation of fibroblast proliferation
		GO:0033627	cell adhesion mediated by integrin
		GO:0032928	regulation of superoxide anion generation
		GO:0050900	leukocyte migration
		GO:1901342	regulation of vasculature development
		GO:0050731	positive regulation of peptidyl-tyrosine phosphorylation
		GO:1902041	regulation of extrinsic apoptotic signaling pathway via death domain receptors
		GO:0043901	negative regulation of multi-organism process
		GO:0043030	regulation of macrophage activation
		GO:0051412	response to corticosterone
		GO:0001562	response to protozoan
		GO:0014911	positive regulation of smooth muscle cell migration
		GO:0002313	mature B cell differentiation involved in immune response
		GO:0016486	peptide hormone processing
		GO:0030282	bone mineralization
		GO:0009612	response to mechanical stimulus
		GO:0061515	myeloid cell development
		GO:0003158	endothelium development
		GO:0051591	response to cAMP
		GO:0002440	production of molecular mediator of immune response
		GO:0001837	epithelial to mesenchymal transition
		GO:0035456	response to interferon-beta
		GO:0035025	positive regulation of Rho protein signal transduction
		GO:0071425	hematopoietic stem cell proliferation
		GO:0060333	interferon-gamma-mediated signaling pathway
		GO:0070663	regulation of leukocyte proliferation
		GO:0032526	response to retinoic acid
		GO:0002832	negative regulation of response to biotic stimulus
		GO:0002448	mast cell mediated immunity
		GO:0002460	adaptive immune response based on somatic recombination of immune receptors built from immunoglobulin superfamily domains
		GO:0002828	regulation of type 2 immune response
		GO:0040036	regulation of fibroblast growth factor receptor signaling pathway
		GO:0000302	response to reactive oxygen species
		GO:0030856	regulation of epithelial cell differentiation
		GO:0044062	regulation of excretion
		GO:0038084	vascular endothelial growth factor signaling pathway
