# Supplementary material for: Multicellular Human Cardiac Organoids Transcriptomically Model Distinct Tissue-Level Features of Adult Myocardium
Source: Int J Mol Sci. 2021 Aug 6;22(16):8482. doi: 10.3390/ijms22168482 (PMC8395156; doi:10.3390/ijms22168482)
Supplement: Supplementary file 1 [file ijms-22-08482-s001.zip › Table S2.xlsx]

## Sheet: Sheet1
DEG genes unique to hCO			hCO and 3D hiPSC overlapped region Venn Diagram			DEG genes unique to 3D hiPSC-CM
Upregualted	Downregulated		Upregualted	Downregulated		Upregualted	Downregulated
PNCK	PYROXD2		MMP2	ANKRD45		FXYD6	RCN3
FSTL1	OTUD1		PCDHB15	PLCE1		ECH1	CREB3L1
CLMP	TACC2		RDH10	ERBB4		GPC5	GOLGA6L7
CREB3L1	RTKN2		CMPK2	RALYL		CPNE5	KCNMA1
CD44	ABCC6		ALDOC	GPHN		CLEC4E	ABRA
PKNOX2	PBX4		KCNA1	PSTPIP1		PLEKHO1	RPL17-C18orf32
FIBIN	ACP4		SLC27A3	PDE6A		PODN	LPP
GRAP2	NAALAD2		GYPC	BBOX1		KIAA1211L	APBB2
ITGA5	MPPED2		SLCO2A1	GCSH		SYT13	HPN
CNTNAP1	MAGEA10-MAGEA5		B3GNT7	TVP23C		SLC16A5	CUBN
TKT	FRMD3		GDF10	ANKRD36B		DUSP5	ADAM12
KCNG1	SUSD5		ID1	FYB2		C1QL1	SLC10A7
CXCR4	ATP9B		CRHBP	MICU3		FGFR3	LRRC6
PTPRR	RENBP		MRGPRF	SLC35G3		OPRK1	PTEN
ADAM12	SMIM17		PCDH18	LCORL		NGDN	ANXA1
CSPG4	PROZ		ZNF395	TMEM139		SELENOP	CYCS
IGF1	PAIP1		POF1B	GP1BA		HLF	S100P
TMSB10	CDK14		RASSF5	TMC4		ERICH5	CHORDC1
CXCL3	TFDP2		ADAMTS2	NBPF12		KCNA4	TRIM74
GALNT3	KCNF1		STAT5A	FRAS1		ARID5A	NBEAL1
NTRK1	UCN		TNFSF12	DNAH14		SPINK5	TMEM204
PPP1R14A	KCNK3		PTPRH	KLRF2		HID1	UPK1A
PELI2	KLHDC4		SHFL	APOBEC4		ZCCHC12	CCDC88B
GDF15	SLC15A2		IFI16	ATP1A3		PPP1R1B	SYCP3
C1RL	RAB3IP		SFRP2	ATXN7L1		MFSD4A	MMRN2
CPXM2	ZNF852		NENF	LYG1		DOK4	PDLIM2
SIRPB2	ITLN1		CSRP1	DNAI1		CLDN9	SPN
PEBP4	FAM20A		NGFR	LOC441155		COL23A1	PCSK1
TRIB3	NINL		TRIL	CACNA2D1		CSMD3	TBC1D31
SLC2A5	FSCN2		C1orf115	ADCK1		NAB2	ZFP3
DCLK3	FER1L5		SPP1	NLRC4		NPY1R	METTL8
ERG	PCARE		TMEM176A	NUTM2B		MSS51	TANGO2
SP140L	PROM2		HAS2	LRMDA		TNFRSF19	GPNMB
UPK1A	B3GAT1		TOGARAM2	SLC22A4		MAB21L2	BCAN
TMCC3	ALOX5		USP18	CD4		ECHDC3	KCNT1
SLC38A5	HMGN1		BMP2	RAD51B		CNTN5	HSD11B2
ARRDC2	ZNF718		MGP	CHRM5		LRIG1	TIGAR
KCNK6	STRADB		FKBP5	CEACAM6		ITGB8	PAPSS2
PHYHIP	RC3H1		GAP43	HNRNPCL4		NTS	MAP3K5
PDLIM2	DMC1		PCBD2	ZSCAN5A		AQP6	HCST
SPN	CXADR		TRANK1	HIST1H4E		GFRA2	CLDN11
WSCD1	GJA1		PSMB8	AGAP5		UBE2QL1	LOC390937
PCSK1	RPS6KA5		DDIT4L	TBC1D3H		ITGA10	SCOC
SLC12A8	SUGCT		FAM89A	NUP210L		CFAP47	APCDD1L
NR4A2	SFXN2		FCMR	CASTOR2		CITED2	RHD
C4orf3	CCDC34		NELL2	GK		BMF	UCHL1
SUSD2	ENTPD3		KIF5C	RPL36A		CCDC74B	SLC2A13
LY6K	GRM8		PDK4	SLX1B		CRABP2	CFAP206
SNX33	CRYM		DUSP10	PLIN4		IL17RD	STARD5
PCOLCE	BMPR1A		AMPD3	RNASE6		TCEAL2	ADGRE3
FIBCD1	ARHGAP30		IGFBP5	MDGA2		APELA	RFTN1
SERPINF1	ACSBG2		KRT86	ST6GALNAC5		C17orf49	CEACAM8
EPS8	SAXO2		PLXND1	PRSS48		IRX4	EVI2A
DARS	ZNF704		PDE7B	ZNF66		KCNS2	CFAP57
SHC1	DSCAML1		C14orf180	ZNF506		SERTAD4	ALK
B4GALNT1	MACROD1		BNC1	AIDA		SERPINI1	APOE
IRX5	CECR2		GREM2	C5AR1		RASGEF1B	HIST1H2AE
HSD11B2	DACH1		EMCN	MAML2		LGALS3	VAT1L
SLC26A10	RFPL2		ADGRE5	CD160		MYT1L	TAF7L
RUNX3	SRRM4		SHE	NUTM2G		ATP1A4	CDK8
HNMT	CALML4		PARP12	SEC14L5		ZNF501	MRAP
PAPSS2	CFAP46		C11orf52	EDDM13		LPCAT4	TPM3
A2M	PRR16		CCDC3	SAMD12		GRID2	LCOR
HIGD1B	DGKH		SP110	LYPLA1		CALN1	SOD3
COL9A2	ZNF529		ANKH	TMEM266		MFAP2	RASA4B
RELT	CST7		SLC6A1	TAS2R30		PLPPR1	OPHN1
VKORC1	PVALEF		PCDH20	SYT2		PTPN6	SLC25A16
TEK	ANKRD6		OSGIN1	ZNF43		GAB3	FABP5
COL1A1	KIAA1958		GALNT6	CDKL3		PRRG3	CLEC2B
GAREM2	GHR		NDRG1	HIST3H3		FAM124A	TICAM2
VGLL3	SPIRE2		CPXM1	GTF2H2		KCNV1	BCL2
SEL1L3	GALNT13		NR4A1	A2ML1		SH3BP1	MMP16
TRAF5	DNAAF3		ADAMTS8	GPR78		MBP	FZD9
CCN4	TAFA2		GIMAP4	HIST1H1E		ADM	TWF1
RHOC	NKD1		ITPKB	ANKRD20A3		PPP1R1A	CPLX1
DLX2	ARHGAP39		SCARA3	CEP170		GFRA1	ATP1B4
GNAS	SYT10		VAMP5	ZC2HC1B		TSSK6	PAG1
CAVIN3	ZNF345		TNFRSF21	GAN		TSSK2	CHST11
GFPT2	ZNF141		CDC42EP5	GOLGA6L10		N4BP2L1	DCLK1
SLFN12	CCDC57		HLA-G	SPDYE17		CACNG6	RGS4
SCUBE3	AQP10		NID2	GLRA2		SLC30A3	PDE4C
VWA5A	ZNF280C		TMEM200C	RPS28		CCDC152	POTEG
HTR7	EZH2		HEY1	HIST1H3B		FABP2	GALNT5
CNGA3	CACHD1		PHEX	IQCH		CCDC178	RAI14
SERPINB9	EXOC6B		SCN7A	PLEKHG7		CALCOCO1	STAT4
TNFRSF9	GRB7		GAS1	NUTM2D		ABTB1	EBPL
RIPK4	FRS2		GIPC3	EIF1AX		YPEL3	FGD4
DUSP4	GREB1		CRIP1	CPEB3		USP27X	PIK3AP1
EVI2A	EMP2		PLPP3	ASIP		DRD1	CCDC175
HS3ST1	PPP2R3B		LOXL4	FAM72B		ACTN3	HIST1H2BL
DMTN	NUP62CL		PALD1	RWDD4		SLC6A4	GPR52
GIMAP1	NPB		LAMC2	LRRC37A2		ITLN1	FOLR1
ALDH18A1	CNKSR3		OLFML3	OPN4		ARPP21	FERMT3
MAOA	PRDM16		GATA2	CCSER1		PHACTR3	CLSTN2
TNNT3	PDE6C		ADRB3	ANKAR		ATF3	MFAP5
ST8SIA4	ULK4		IFIH1	NPM1		SHISA3	CHI3L1
AIRE	USP49		CCBE1	ADAM32		DAB1	PCDHB11
C3	BCLAF3		PLEKHF1	FAM133B		GDF6	PAPPA
NRARP	C8orf44-SGK3		INHA	GNG10		ANKRD63	NOMO1
PLEKHG4	RFX3		PTPRU	ANGPTL7		LOC728392	RAB26
F2RL1	FNIP1		CTSO	SLC9C1		PAK6	EVI5
CHST15	ZNF8		EPAS1	SLC13A4		ABCA1	LPXN
SIPA1	MBOAT1		HLA-C	GHRL		JAKMIP2	HSPA4L
BTN3A1	SLC24A5		SERP2	CNGB3		CD36	MID1
DESI1	PCDH7		PTCHD1	RPS27A		CNN3	SLC39A5
TMEM255A	FZD2		MAP1LC3B2	CLDN22		IRF6	TAC4
PLIN2	CADM2		PARP9	TACR1		PRRT4	PCSK6
FNDC1	MYADML2		PEAR1	GRIK2		IL31RA	MGST1
CD82	METTL25		ADAMTSL1	IGSF11		EFNB3	ASAH2
SYT12	MAEL		DEPP1	GNRHR		GLP1R	GIPR
MYH6	RHEB		KCNJ8	ZMYND8		DNALI1	AGAP9
BCHE	LMF1		PROCR	PRH1-TAS2R14		EMID1	FN1
VAX2	PDZRN3		GJA5	SHOC1		CDH18	ABCC4
SERPING1	PCGF6		TMEM176B	NKAIN3		SLC16A9	SYTL1
TICAM2	RNF180		THNSL2	SLITRK4		SPON1	FAR2
NFKB2	THRB		C1QTNF1	CPEB1		SF3A2	VSIR
TNFRSF10A	DNAH12		ACKR3	ZNF552		SOX3	IP6K3
TMEM156	SCML2		EFS	LDHAL6A		UBXN10	NEK6
P4HA3	ADAMTS16		SLC6A2	SLX1A		CLVS2	PRRX1
SAMSN1	B3GALT5		HSPB6	MROH7		TNK2	RPL10
SBNO2	GRK3		ID3	MED27		GNG4	MYBPH
HPCA	PCP4L1		ZFP28	LRRTM3		PTPRT	LRRC66
BDKRB1	B3GALT5		PLCB2	LSM12		TRIM9	OSBPL10
WDFY2	CCDC122		PTPN18	ZNF721		KY	CLTCL1
SLC6A6	SERF1A		DOCK2	CATSPERG		LRRTM1	PPM1H
FAM162B	CELF6		IRF1	STX19		LARP6	PDE9A
NAALADL1	PHF7		VSTM2L	PILRA		DYNLRB1	HIST1H4I
EMILIN1	GPR19		ABCG1	RGPD5		PRNP	MAP3K7CL
ATP1B4	FAT2		DBNDD2	GDAP1L1		CNTN3	RASA4
PXDN	UPF3A		APOL6	GPR171		DIRAS3	RALGAPA2
TNXB	MORN1		CHST1	MTMR8		SGPP2	ZNF107
EEF1AKMT4	OXTR		SLC8A3	CACNA1B		SORCS1	CTSS
PCK2	MAPK10		TNFRSF11B	TBC1D3E		PRDM8	ACKR4
EMX2	ZNF382		STMN3	HGH1		TSPOAP1	PDSS1
NPR1	STRIP2		NTNG2	CAPN9		RHPN1	UQCRFS1
EN1	NDUFAF6		PYDC5	UQCRHL		MFAP4	GALNT17
RGS4	SLC38A4		PIH1D1	NPIPA7		SFRP5	AMMECR1
TMEM92	SLC25A21		NRP2	ZBTB20		MIXL1	ATP2B2
TMEM200A	ACADL		JAG1	SPACA6		SERTAD3	IL1A
TFR2	TSGA10		TRH	NIBAN1		GPR37	HOGA1
RAG1	FAM156B		NUPR1	PDZD9		PRSS12	CHST4
TSPAN7	NOTUM		DLL1	CDHR5		DMKN	INVS
HVCN1	PLCH2		CACNG4	POMZP3		BTC	DES
GMFG	RCAN2		EGR1	ZNF138		HTR1B	TACR2
PENK	OPRK1		IFIT2	NOTCH2NLB		ID4	SHANK1
RASIP1	WDR88		SCUBE1	KCNJ13		STXBP6	RHCE
MT3	GPR22		WT1	NRG4		NELL1	PARPBP
KCNE3	FGF1		ODAM	METTL15		MTURN	PLAC9
LRRK2	SEZ6		COL6A2	SCN11A		SEMA6C	STXBP5
PHLDA1	CENPVL3		HSPB2	GATA1		ERBB3	AQP11
LIF	ZNF625		EGR2	GOLGA8N		C11orf87	TRABD2B
BACE2	CRPPA		RAMP1	DHFR		SAP18	KLHL35
FGF6	MTRNR2L6		LRATD1	SPDYE5		CYP27A1	LHFPL6
PCDHGA1	TP73		CNRIP1	SPATA19		AMH	EHD2
TMEM87B	KCNQ5		ZBTB16	S100G		MDK	GPRC5A
EML3	GRIK4		LMO2	PRH1		GPR50	BTBD9
PRDX4	COL4A3		EDNRB	ARMH1		PRR18	VTN
PTGES	ZNF407		GRIN2B	MMP23B		MTRNR2L3	ABI3BP
NACAD	ENHO		ADAMTS14	CKS1B		CNTNAP2	SULF2
CALHM5	TMEM74		SLC38A8	PKD1L2		BEX1	DNAJC25-GNG10
CHRM1	RPSA		HR	CYP2A6		H1FX	CLEC18B
NFIL3	PRSS35		CAPG	DEFB131B		MAP2	SLC30A7
DBH	PRR5		HTRA3	RPS2		PROM1	LAMC3
VASH1	DBF4		EREG	NPIPB11		PANX2	SPDYE16
CLEC3B	DNHD1		CDH6	BTBD16		GABRA4	IPMK
AKNA	ZNF540		CAMK1G	CASP5		GPRASP1	CALB2
PLA2R1	STON2		ACPP	GP6		MAT1A	GPR157
ARAP1	GLP1R		G0S2	CRYBA1		AQP5	TRIM69
UBE2L6	GORAB		SLC6A20	C1orf195		ARC	NAPEPLD
ITPRIPL2	NOTCH2NLC		STAT6	SLC46A2		ACVR1B	ZSWIM6
MYH13	NPY4R2		CAMK2N1	C4orf19		VCAM1	MAN2A1
TPBG	ZNF566		S100A8	CYP3A5		SLC41A3	CPA4
PKIB	LRRC53		MTUS1	MTRNR2L10		KIAA0319	RPL17
COLEC11	LCA5L		EGR3	SLC35F1		HEY2	PDE4D
LTBR	NAA16		BMPER	POU5F2		MAPK15	TRPC4
ALDH1L2	ELFN1		KRT81	CDK6		NPY2R	ZFHX2
DOCK11	CHST13		TXNIP	OMD		FRZB	ICOSLG
SMTNL2	SORBS2		NIM1K	MUC5B		ART3	CBWD5
PAEP	EML5		FGF14	LRRC29		FBXO48	C1orf87
GPRC5C	NRF1		ANGPT1	RPL7		SHISA2	SPATA32
DCSTAMP	CCDC81		H1F0	TEX49		HPX	DEF6
VWA1	ZNF805		ZNF558	LIN28B		IRF8	CDKN2B
KISS1R	LEFTY1		LYPD1	HIST1H2BN		TCEA3	TPD52L1
IL27RA	ZNF595		DNAH2	IGSF9		CABLES1	PROS1
CPAMD8	BTK		SLC7A2	DEUP1		KCTD12	DNAJC12
RGS14	PVRIG		ACE	LOC100505502		FZD1	LAMA1
KRT15	LIPI		ENG	PGAM1		PAQR9	APOL1
FN1	RRAS2		ACSS1	GJA9		CTNNA2	TUBB3
KRT17	FAM181B		GRB10	PLEKHA3		SRSF5	AHCTF1
ATP10A	CHRM4		H2AFJ	MTRNR2L8		MYOZ1	PMCH
RDH8	DISC1		MYD88	KCND3		EMILIN3	ANO7
IRX3	PROX1		NFASC	SYT15		GPR39	CAVIN2
LOXL1	SV2B		MAOB	SH3GL3		DPP10	TMEM40
ATP1A1	NUAK1		PTPRN2	RPS10-NUDT3		FXYD6-FXYD2	GREM1
FRMPD3	HECW2		LRRC55	BVES		USH1C	BRINP1
PLXNB3	DCX		DGKG	ZNF254		FRMD4B	SH3TC1
IGSF8	PRH2		PYGL	CADPS		AQP7	SPDYA
SH2D2A	PPL		ICAM4	GOLGA8A			GRIA3
PCDHGC5	KAZALD1		NOD1	NAIP			LOC101929372
KLF4	ANKRD20A1		ADAMTS1	SPATA12			FBN1
IFITM10	ZNF709		ADRA2B	XRCC4			OTUB2
ANKRD52	FSTL5		SLITRK5	SOX10			SHC3
UNC5CL	SNRPE		SLC1A4	PGLYRP1			AFG1L
MYOD1	ZDHHC11B		OSR1	XKR9			PIEZO1
IFI27	TOMM20L		FOS	BEST1			SPAG4
SKAP2	IQUB		TSHZ3	MEMO1			TRMT9B
IL1RL2	EYA1		SPOCK2	SUPT3H			FLJ44635
PFKL	PHF21B		CLU	TMIGD2			VPS13D
ECE1	HRH2		COL14A1	CNTNAP3B			SERPIND1
MILR1	ARGFX		PRR15	FHIT			GDPD1
ZNF667	ZFPM2		PARP10	ZNF439			KCTD9
CSTA	RORB		FGF18	RSPO1			SNTB2
SCN3A	PPP1R42		SPINT1	CLEC2A			ZNF611
LAMB3	FTH1		CORIN	EDDM3B			CPZ
PLSCR4	ATP6AP1L		ETS1	BOLA2-SMG1P6			NEB
TNFAIP6	ADAMTS19		INSYN2B	SHISAL1			COL8A1
FMN1	DTNB		TRAF1	CD226			EPHB1
RPE65	SNTG2		ANGPTL6	ZCCHC7			PTPN7
SNAI1	SLC34A3		KCNA5	PCDHB4			ZMAT3
SLC17A9	SLC4A5		PADI2	SMN2			TRIM16
HOXB5	ZNF417		ITM2A	RPS26			CARD16
SOX9	LUC7L		DKK1	OR10J1			GALNT10
CCM2L	GRIP1		NOTCH4	ZNF124			MAST1
PCDHGB4	HSF2BP		CYP26B1	PRKX			ANGPTL1
PIEZO2	NCCRP1		IFI35	SDHD			ZMYM1
IER3	EEPD1		CCL21	USH2A			SLC22A3
SYTL4	FRMPD4		RSAD2	TBC1D3C			GTF2H2C_2
VSTM4	SLC16A9		CHRD	NPR3			DHRS9
PDGFRB	ZNF587B		C15orf56	SIPA1L3			KLHDC1
ADRB1	LRRC2		HLA-B	C1orf159			EFEMP1
FOXL1	CCDC188		NPTX1	CFAP299			DTX4
CTSB	RGS20		APOBEC3G	PLD5			TIMM8A
ZFP36	GLB1L2		PLEKHA4	SLC45A2			ANGPT2
EHBP1L1	UNC79		BMPR1B	NPIPB5			DGKK
NTM	FST		RAMP2	CHN2			ADGRG6
GDF2	CAV3		AKR1C3	P2RY12			DEPDC1
GANAB	BOLA2		F3	SLC6A13			ITGA4
SEMA3G	DCDC2B		PEG10	NPIPA1			CAPN8
GRHL1	ELAVL2		KLF10	COL19A1			KATNBL1
TCF21	TANC2		APBB1IP	CYP2A7			ANXA2
EDAR	ZNF586		RBM43	SPINK7			NXPH4
SLC2A10	CCDC169-SOHLH2		SULT1C4	FAM72D			GPR82
SLC51B	FBXL20		PDYN	KLRG1			COL3A1
PREX2	RBM20		SELENBP1	SCAI			AP1S3
LDLR	DCLK2		ICAM5	AGAP4			LUM
CCL14	TBC1D8		BEX5	PCDH15			PLA2G3
PI15	B4GALT6		CACNA1I	LRRC19			GPIHBP1
COQ10A	SIGLEC16		IFI44	NR6A1			ECM2
SGK1	NAPB		FGF23	NFAT5			C11orf21
TNFAIP8L3	LRP5L		HLX	SRGAP2C			CDRT1
PRMT8	SYDE2		PSMB9	FAM186B			ZNF528
METTL7B	RSPO4		RNLS	SPDYE1			TNC
RCAN1	XKR5		SPOCK1	STRIT1			F2RL2
UPK1B	HS6ST2			HAPLN2			IMPG2
THY1	BICD1			USP45			PDE2A
LIMD2	PRR25			ZNF750			SH2D3A
NTN4	SPDYE3			RPL39			TLE1
KIT	ABHD17A			MEGF11			NCKAP5
HSPA2	SLC25A29			HMBOX1			KLHDC7A
PCDHGA10	TNMD			DPY19L2			ARHGAP18
THPO	RGPD2			GPR1			TUBB2B
RAB20	BARD1			FAM53A			HTR2B
SERTAD1	PRR5-ARHGAP8			AQP12A			GPR21
TNFRSF1A	EPS15			PPIA			CEND1
TAC3	SPIN4			ERC2			PRAG1
HERC6	CYP7B1			ZNF536			TVP23B
KANK3	POMK			HJV			GFOD1
HRCT1	PHOSPHO2			SPATC1			IGSF10
XAF1	MCCD1			LOC400499			PFKFB2
RAB15	PLPPR3			HNRNPCL1			KIAA0513
GRIA1	NEGR1			TMPRSS11D			ANXA10
ARHGAP25	SERF1B			RPSAP58			PGF
CA9	PARD6G			SETBP1			RAP1B
PLAC9	SIPA1L1			SLC6A16			DGKI
IL13RA1	FGF12			ZNF780B			SLC16A6
WNT5A	GABRE			GOLGA6L9			UGGT2
TRPA1	DGKB			MAST4			IGSF23
ENO2	WASHC1			RPL6			FABP1
PTGS2	ZNF781			TBC1D3L			NLK
B2M	PRDM6			LRRC9			EGFR
ADAMTSL4	CDH26			KCNK12			CARD10
PPFIBP1	UTS2R			NPIPB3			MYLK
FAM49A	IL18			DTWD2			SPNS2
EHD2	KCNG2			SPDYE6			SH3BP5
SSC5D	RUNX1T1			GPR18			LOC102723996
NEFL	TMEM72			SGCG			ARHGEF28
HOXA5	LRFN2			WWOX			ASPG
MICA	SLC9A2			ZNF724			ATP5MGL
PCDHGA5	OPRL1			LOC100128108			RASA2
IL21R	NRG2			CUX2			SLC22A15
ELF4	TULP4			CHKA			SLC2A6
CLIP2	MEIOB			IL1RAPL1			LIMCH1
NT5E	TOX			WDPCP			NAPSA
GALNT9	C19orf81			MST1L			TNFSF13B
CD200	SPATA46			NOMO3			SCN2A
BEGAIN	TUB			ZC3H11B			SELPLG
HHIPL1	STK33			SLC28A1			RNF152
CTSK	GCNT2			CCDC62			CCDC80
IGFBP2	TRMT13			ZNF829			NFE2L3
SULF2	LCN9			CNKSR2			CEMIP
CD93	SGCZ			FARS2			ATG4C
RRAS	DIRAS2			PSMC1			HSD3B2
TAC1	THEGL			C16orf96			TMEM91
HPCAL4	PLCXD3			CDH20			RHOXF2
PLEKHO2	SLC44A5			TBC1D3			IFI30
PARD6A	RIMKLB			SRP9			ULBP2
TPPP3	OBSCN			CHAD			LIPG
CALB2	SPECC1			ZNF90			APOLD1
CMKLR1	FAM155A			SNAI3			ZNF880
FLI1	MUC20			ERVW-1			CDR1
FMOD	SNCA			EEF1A1			ADGRL3
IGFN1	CNTN5			PP2D1			MICALCL
SH2D3C	CDHR3			CCZ1B			RECK
IL15RA	RDH16			HMGA2			PTPRG
PODXL	ITGB8			CXCL17			JAM2
MXRA5	PCDH11X			GREB1L			ADK
CALCOCO2	MEF2B			TRPV1			CACNA1S
RAMP3	DOK6			TNRC6B			SPARCL1
ITK	HS3ST5			PCSK1N			TPO
PLPP2	PRAP1			SLC25A30			ISG20
TSPYL5	WSB1			CACNA2D2			SMOC1
RABAC1	CSMD1			SLC38A6			SNCG
ADGRE2	HPGD			TBC1D3I			ST6GAL2
PRCD	CCDC160			GPR89B			WNK3
GNG2	ANKRD24			SPTY2D1OS			SLC41A2
PDE3A	RNF175			BEST3			SELENOI
GIMAP1-GIMAP5	AIF1L			ACSM6			CAMK1D
BCL6	LRRTM1			HFM1			HYKK
CDR2L	PHF24			NPIPB9			RIPOR3
MAP3K6	CDKL2			SRCIN1			PTPRN
FCRLB	ACKR2			SLC35G6			SLFNL1
VEGFA	ZNF713			TBC1D3F			SLC15A3
MAS1	VPS13A			MYBL1			INHBE
CSRNP1	BCL11B			CACNA1C			TOX2
TRIM14	GRB14			HIST1H4B			FBXW7
APOL1	NLGN3			MFSD2B			FAM210A
ENPP2	OIP5			DIAPH3			SPON2
CDH11	RNPC3			ZBTB37			RHBDF2
SLC7A11	JAZF1			GNL3L			NABP1
GIMAP6	BAIAP2L2			FAM3C			GOLGA6L4
ACAN	FGF22			CD37			RUNX2
AREG	NUTM2F			RGPD4			COX7A1
TGFB1	TMEM178A			SPDYE11			PKD1L3
ITGA2	RNF138			CAMKMT			ADORA2B
ACTRT3	MAGI1			IL1RAPL2			GPC2
MME	LAMA3			HPD			MSMO1
LRRC8E	CTNNA3			CCDC84			CCZ1
GRIN2A	BNIPL			H3F3A			ARID3B
CAVIN2	GFRA2			ASXL3			POLH
CHST2	NEK10			HNRNPCL3			TBC1D22A
MYC	LRRC39			DPF3			TMEM108
NRXN1	FILIP1			PRKN			RAB30
FRMD4A	SPINK13			MUC19			CC2D2B
MCTP2	POLR2M			ANKRD18B			PCDH9
RPS4Y1	FBXL2			EIF4E			CA8
PTGIR	ADAMTS6			MTRNR2L2			MAP1B
ULBP1	TNFRSF25			IKZF2			MYO7A
SOCS3	SPINK9			DLG2			PCDHB12
S100A16	MEGF6			EFNA5			SLC1A3
SLC9A3R2	HABP2			MKRN2OS			CCL5
TIMP1	KANSL1L			CBWD1			ALDH1A3
ALPK1	ZNF846			HIGD1C			LPAR6
PLOD2	CTTNBP2			SPDYE2B			MT1F
KCNIP1	GRID1			UBE2S			ARHGEF6
PCSK9	TP53I3			CYP3A7-CYP3A51P			CDH23
BGN	UBAP1L			NEK5			LOX
GAL	ZFR2			SLC10A1			CARNMT1
RGS18	ARHGAP8			ANO4			SULF1
LFNG	TRIM24			PM20D1			ITGA11
ICAM2	DUOX1			CD24			CFAP77
CTSF	GRIN3A			OGN			OAF
POU2F2	LYPD6			PHC1			LURAP1L
HUNK	ACAP1			SPDYE18			EPOP
TNFAIP3	GLCCI1			KCTD4			BTBD19
PCDHGA4	EIF4B			FNDC9			SYNJ1
CBLN2	BTF3L4			RANBP3L			IL32
C9orf135	KCNH1			ZNF493			NOG
CLIC1	C16orf74			GLRA1			SLC39A11
GBP4	YBX1			SLC28A2			ITGA9
IBSP	ZNF695			INPP4B			ENPP1
AGA	ZNF577			ZNF732			PGAM4
NNMT	DCDC1			C9orf153			GTF2H2C
ADCYAP1R1	IRAK1BP1			TMEM182			RGS10
SFXN3	ADARB1			C6orf163			NRXN3
MMP1	COL9A1			SH3TC2			DOK5
CA12	PRKAA2			ENTHD1			RHPN2
CPZ	AMPH			MSH5			CENPI
ABI3	SULT1E1			MYRF			FCGR1A
BEND5	TBC1D4			SLC2A12			ZFHX3
COL8A1	PACRG			GRIK1			NUAK2
POLD4	ACRV1			RPL21			ANKRD20A4
COLEC12	RNF207			RPS10			TBCK
DLL4	CCDC154			MSH4			PROX2
GTPBP2	SYNDIG1			DENND10			ENC1
NRROS	SLC27A6			HIST1H2AM			CLDN1
SLC2A1	GRM3			LYG2			RPAP2
LSAMP	ZDHHC11			SOX5			IL1B
PRRX2	HIST1H1B			C19orf18			XYLB
CCR7	CBLN1			BRIP1			PDCD1LG2
CD68	FSD2			ITGAD			FOXD1
GHDC	MIXL1			ARL17B			FAM181A
TRIM47	ZNF44			LOC100289561			F12
NR2F2	NOL4			LILRB3			SLC25A51
ADCY1	LPAR3			SPI1			STAC3
CD109	AFF2			TRIM73			DDR2
PRDM1	TSPAN12			COL4A4			TEX29
ZNF215	COL11A2			GUCY1A2			DLK1
DAAM2	CBLIF			ZNF808			CNIH3
EFEMP1	ZDHHC15			CYP3A7			GPR68
FER1L6	ACTR3B			MUC6			ALDH3B1
BIN1	LEFTY2			ACOT11			GYG1
AJAP1	DNAH7			PLGLB2			HOXC6
DOCK6	IFIT1B			NUTM2A			NXPE1
FPR1	BRCA2			PIH1D2			APOA1
GALNT15	PNRC2			IL3RA			CLIC2
SYN2	STXBP5L			SNX32			C2orf88
OLFM2	SHISA6			ANKRD36C			KISS1
ASPN	TMSB15A			CBWD6			CTHRC1
ADGRG1	NUPR2			TBC1D3G			GPC6
GRAMD1C	ANKMY1			GTF2IRD2B			RNF222
ADGRF5	SLC5A12			ZNF322			HIST1H3A
SMOC2	FAM184B			AGAP6			BCAT1
CD14	MAP3K21			RPS3A			PSAPL1
ARHGDIB	C14orf39			ZNF878			SLC2A9
PLPP4	FAM83B			SRGAP2B			AHNAK2
STK10	USP6			LRRTM2			TMSB4X
ARHGAP20	ZNF717			ZNF56			CASP4
CCDC102B	TMPRSS9			ZNF69			HAS1
C4B	HMGN2			CCDC65			SGK3
CASQ1	MYO3A			PRSS50			FMNL2
CGREF1	ZNF491			GTF2IRD2			TRPS1
CHGB	CES3			RBP2			LYRM7
HES2	TTC36			CNTN1			NOXRED1
SP7	PLCB4			QRICH2			BNC2
CCDC107	SUMO2			SMC1B			TGFBI
PLBD2	HSD17B3			IGDCC4			AR
COL5A3	SLC30A8			PRB1			SDCBP2
KCNE1B	GADD45A			EDDM3A			DYNLT3
LUM	TULP1			FLACC1			FKBP11
C1S	AASS			CNTNAP3			SCG5
UBASH3B	KCNJ4			NPIPA8			CLDN18
HMOX1	PCGF5			RPL18A			CRYBG1
HOXD8	KIF6			ZNF460			RAB43
SLC39A4	ZNF571			HELB			AAK1
FCGR2A	HIST1H2BG			NOTCH2NLA			COL1A2
FNDC4	IL12RB2			ANKRD36			AMIGO2
SERPINB8	ADHFE1			EVI2B			OLFML1
ERAP2	GYS2			C16orf89			FBXL13
FLT1	ANOS1			MYRFL			RFTN2
TMEM255B	MDM2			NRG3			TBC1D8B
PCDH12	LHX4			PURG			EHHADH
CSDC2	MARCHF10			C11orf80			COL6A6
TMBIM1	COL28A1			NLGN1			DNAH5
GSC	PPFIA2			PLEKHG5			TYMP
ADA2	ZMAT1			HEATR9			ARHGAP27
F2RL2	MEX3A			SYTL2			KLRD1
LRRC32	GOLGA8H			SLC16A4			INSYN2A
HTR4	TTC28			FAM156A			COL12A1
NIBAN2	MAGI2			CBWD3			ELMOD1
NRN1	TRIM17			CAPS2			ZNF440
CD276	ZNF763			OR52B6			AGO3
KIAA0408	FGF9			GCFC2			SLC6A17
PLD2	SDK1			PDE7A			HYAL1
KRT80	PLCL1			XPNPEP3			MAMLD1
SLC2A14	TEX22			RANBP17			HCLS1
GATA3	ZNF286A			ZNF573			HOPX
ZNF365	GDPD3			LRRC37A3			MMP9
ALG10B	PTPN21			TVP23C-CDRT4			KCNA7
SYNE3	CNMD			ANKRD29			WDR63
ANGPTL4	IFIT1			C9orf131			ACTR3C
HHEX	SOHLH2			PDZRN4
MPZ	ASIC2			SLC25A33
SLC44A3	SLITRK3			EIF3C
PTGER2	MCOLN3			FAM185A
PCDHGB7	MASP2			FRK
PRAG1	TTLL9			NBPF11
ESAM	TBC1D10C			FAM72A
FOXC2	LINGO2			SLX4IP
MT1E	SPDEF			KCNK13
GDNF	SLC25A27			NBPF26
NTRK2	FXYD7			PTCHD4
PNMA2	LRRC37B			BANP
ACP5	CAGE1			BTBD18
PGF	ADGRG2			TCEA1
TSKU	TTC34			PDZD2
ISLR	IPCEF1			SERHL2
HIC1	FBXL22			RPL9
LRP1	STKLD1			MIR1-1HG
POSTN	MPP6			SMIM6
RIPK3	PHACTR2			KCNIP4
RHOU	PLEKHG4B			CATSPER3
LOC100287036	TSPO2			SPRY3
SH3PXD2B	CCDC38			DYNC1I1
SPRY1	C7orf61			FAT3
TCEAL7	GPR35			SLC47A2
SCG2	LRRC4B			NPIPB13
TRIM4	TRIM54			LOC102724488
MMP14	BRSK2			NOMO2
PLAT	HELLS			TENT5B
ITGBL1	ZNF433			CCDC144NL
TNFSF11	SRGAP1			TBC1D3D
TAP2	OR9Q1			TBC1D32
HOXB4	SHROOM3			UBE3D
EFHD2	ITIH2			EFCAB6
EGFR	TNNI3K			ZNF804B
RASL12	MSI2			KRT7
NRL	BTBD11			ZBTB8B
THBS4	MBTD1			C12orf45
CARD10	CALN1			ZNF730
MYLK	FAM241A			SOX6
DOK1	LRRC7			CD5
ARL4D	SCIMP			RHBDL2
FXYD5	ANK1			ZDHHC14
ERFE	ZNF121			VN1R1
SRPX2	WASHC2A			ESRP1
LBX2	PPM1L			NKPD1
SNX9	MYCN			RAB6C
AQP3	GJD2			SYNPR
WNT2	KCNK15			TEX52
CSGALNACT1	C1D			EYS
LYVE1	EXD3			C20orf203
IGFBP6	GLDC			ZNF106
CSMD2	MYH7			TTYH1
ARHGEF28	CYP2W1			SLF1
HOXC4	DRD4			NPIPB4
LOC102723996	TRIM71			POLR2J3
ARHGEF15	BEX1			SPATA5
STAB1	HIPK4			LOC101928436
MELTF	ZBBX			ZDHHC21
DDX3Y	PRKACG			SMN1
STEAP1B	SPTBN2			MED12L
PDLIM4	PLPPR1			XKR6
SLC37A2	CCDC169			FBXL16
CLDN14	C16orf46			RBMS3
CRYZL2P-SEC16B	TMEM170B			PCDHB3
GPRIN1	PROM1			PLGLB1
CHRDL2	ID2			MFSD14C
C1QTNF6	SIGLEC10			EXOG
CLSTN3	CPLX2			TTN
GBP1	NME5			SRGAP3
PALMD	ARHGAP5			ZNF782
TMEM43	ZFP2			C1orf194
AKAP12	TBX20			CLDN20
HOXC10	ZNF273			HHIP
MEOX2	GAS2			IMMP2L
HLA-DPB1	STPG2			KCTD8
TTC39B	PAN3			FTCDNL1
ENPEP	TNRC6C			MYO1F
HSD3B2	CELF2			POLR2J2
OAS2	TCTE3			MLANA
C2orf72	FSIP2			AMY2B
GLIS3	SBK1			HIST1H3D
TNKS1BP1	SERTM1			RPS7
CD74	LIN9			SLC6A12
PLSCR1	PGR			CEP295NL
HSPA12B	CCDC173			ZNF431
LIPG	GRK4			KIRREL3
G6PD	ZNF169			FAM227A
TRPV4	WDR97			MYRIP
APOD	FAM189A2			TYW1B
FBLN2	NOS1AP			RARRES1
TACSTD2	ZNF708			NPIPB6
NOX5	TSPEAR			CATSPERE
EMP3	FAM133A			HNRNPA3
WNT11	LRRC1			RABL2B
ROBO4	RGS9			GSG1
PVALB	ZNF100			DMD
ELOVL2	NRIP2			CCDC171
FAM47E-STBD1	TMEM163			TBC1D3K
LOC110384692	MCF2			CATSPER2
NRGN	ZNF626			SLC5A1
F10	GPR17			SYT14
SCN1B	FLRT3			GPRIN3
COMP	LMO3			PNPLA7
F2R	SOCS2			TMIE
THBS1	ZNF587			CSF2RA
PID1	NKAIN2			EFCAB13
TAL1	SPATA21			RALGAPA1
BMP1	NRDE2			METTL11B
VIP	ADAM8			KCNMB2
EBF2	ROBO2			ARL15
AKR1B1	SPAG1			SHLD2
SRD5A3	ZSCAN23			GNAT2
MTFP1	TDRP			ST13
FOXS1	IFT81			SPDYE2
NT5DC2	NHSL1			CDH12
FUT11	MPP3			UBE2Q2L
DIO2	RGS6			C3orf35
C15orf39	C16orf87			RGPD8
UNC13A	FGF13			VOPP1
EEF1AKMT3	ZNF700			CXCR6
SLC5A10	UBE2E2			RPL23A
PMAIP1	ZNF680			C17orf78
MAPK13	TTC23L			IGSF6
TBX18	KCNV1			MAK
PCDHGA8	MIPOL1			UST
APLN	ARHGAP6			STPG4
ARPC1B	CHCHD6			GOLGA8T
GUSB	CLEC2D			HIST2H2BF
HRH1	PTBP2			WNT4
SNCG	PPP2R2B			ZNF814
GAL3ST4	UNC5D			TYW1
SYT11	TCF7L2			ADAM20
IL17RA	ATXN1			GPR89A
HTRA1	CHD5			GPR87
BHLHE40	SMPDL3B			KCNIP2
TNFRSF14	HEY2			CEACAM1
ROBO3	ZNF660			EIF3CL
CCDC184	NCMAP			CFAP100
CETP	MFSD4B			CASQ2
PHLDA2	RADIL			MEIOC
FAM50B	GJC1			NBPF14
PTPRN	CCDC150			ZNF91
P2RX1	CCND2			ZNF233
COL16A1	MAPK15			ANKDD1B
GRIK3	PDZK1			PRR26
RNF24	GALNT8			FUT2
TNIP1	PCP4			ARL17A
INHBE	AJUBA			BICRA
TP53I11	FRMPD1			CIB4
RHOG	CASC1			MACROD2
NTNG1	PTPRJ			OR51B5
GNG11	ART3			HIST1H2BH
TFAP2A	FOXP1			DHRS4L1
C1orf105	TMEFF1			MAMDC2
RHOJ	ZNF737			HS3ST4
ADTRP	DLC1			HIST1H2BO
PDE4B	CXXC4			HIST1H4A
SNX22	VEGFD			LRRC37A
ADORA2B	CCDC85A			FAM72C
MAFB	KCNH7			DCP1B
C1orf54	RNF149			CCDC7
FGF16	SPCS2			NPL
KRBOX1	HS6ST3			HSD17B14
TFPI	ST8SIA2			PPARGC1B
MECOM	CLEC4A			RNF212B
MAPK11	GPR63			NPIPB12
ABCA9	WDR86			CYP2J2
CMTM5	ZNF253			KAZN
TWIST2	ATRNL1			TNFAIP8L2
SEC14L6	TMEM232			PZP
PEG3	NKX2-6			ZBTB32
KRT19	SPHKAP			SYT16
TSPAN18	SOX11			LRRD1
ENO1	SLC16A8			HNRNPA1
GABRB3	TMEM135			C2CD6
P4HA1	ZMAT4			CRB1
GPR85	GTF2IRD1			MROH1
STK32B	SNX24			ADARB2
LCP2	NSUN7			ZNF562
COL4A1	RGPD3			UPK3BL2
RNASE1	TEKT5			ARHGAP11B
FBLN7	TLL1			RGPD6
SLFN11	ZNF714			FLVCR2
CDC42EP4	SCRT1			SLC51A
ADAMTS3	C1orf127			VDAC2
ARG2	ZNF418			ATF7IP2
TSLP	PRSS8			KIAA0825
NHS	BCL11A			SLC16A10
IL4R	SLC24A3			SLC5A4
SHROOM4	MKX			MDM4
ALDH1A3	RFX4			NBPF15
PCDHGA11	PYGO1			FLRT1
EPS8L2	DDX25			ARL13A
TM4SF1	ZNF490			NLRC3
MT1F	TLK2			BCL2L14
SH3BGRL3	SATL1			HAPLN1
RAPGEF5	NPY4R			CERS4
MX1	RIMS4			HMGB1
LOX	VIPR1			ZNF519
SULF1	RSPO3			TMPRSS11A
SLN	RGPD1			UGT3A2
RELB	EXOSC6			GOLGA8B
NLRP1	RIPOR2			ERVH48-1
NBL1	RABL2A			CDHR2
AKR1C1	DCC			RPS27
IL32	DOCK3
TMEM59L	THSD4
LIPC	EFCAB8
EVA1A	C10orf82
CHRNA3	TTPA
AK5	TRIM59
ERMN	LKAAEAR1
RPP25	MORF4L1
SLC35F2	POU2F1
BNIP3L	PLP1
PCDHGB6	PGAM2
MAF	ZNF804A
HOXC11	UHRF1
PDGFRA	TRIM16L
ADCY4	PLA2G4B
TCTEX1D1	CYP46A1
HILPDA	PARD3B
ABCB6	MARCHF1
ASPHD2	KIAA0754
MLKL	SALL3
IMPDH1	NKX3-2
SPRY4	MARCHF11
GRAP	XIRP2
CDH19	SPINK8
BOC	XKR4
NFXL1	CNOT11
SH3RF1	FAM71D
VSIG2	ADAM11
MASP1	ATAD5
ASTN1	B3GALT1
LMCD1	SLC35E2A
AIFM3	RGS7BP
PCDHGB3	AUTS2
PCDHGC3	HIST1H4C
FOSB	LGR4
SEMA3F	GAB1
BCL6B	TMEM88
IL1B	SYT9
REN	FSD1L
NSG1	UGT8
CHRM3	CHRNG
ACTA1	MYH7B
PREX1	R3HDML
DDO	CDH4
RIMKLA	GAD1
CPE	ESR2
TRIM46	SH2D5
CFAP300	CCDC126
HPSE	SYTL3
SLCO5A1	NTN3
SBSN	MEP1B
ATP8A2	ZNF682
HOXC8	ZNF658
COLGALT1	SFRP1
ARHGEF25	CDKAL1
HOXA11	ADCK5
SNTB1	AMHR2
C11orf96	ARL5A
SHOX2	NPAS3
RPN2	UPK3BL1
COL24A1	C4orf46
NFKBIA	ZNF678
IGFBP3	PARD6B
CLEC11A	BOLA2B
CD101	ZNF850
PFKFB4	GLS2
HAMP	POU5F1B
LMO1	SMAD6
DCN	TMA7
DLK1	EEF1G
PLVAP	NXPH2
HMCN2	RETREG1
PLPPR4	TFAP2E
GPR68	GPR61
HTR2A	KLRB1
FOXF2	ART5
TREM1	TNNT1
CKMT2	KLHL24
ACTN1	TMTC2
AMPD2	ZNF652
SPRED2	PDE3B
TIMP4	L3MBTL1
SLIT2	CBFA2T3
PITPNC1	AFF3
SEMA6B	WDSUB1
CX3CR1
BAALC
GAPDH
ERRFI1
SERTM2
LOXHD1
ELK3
CCIN
SLC39A1
LIN28A
HIST1H1C
DHX58
CDC42EP1
FAM20C
IFITM1
ARHGEF19
MMP19
BPI
IL18R1
EPHA8
BNC2
SLC45A1
SERPINA3
AMOT
HOXB7
STMN2
PCOLCE2
CYBRD1
IRF9
MCPH1
MT2A
KRT79
MYO1D
ACTG1
CALM1
MAPK4
WNT7B
PLAUR
CHCHD2
FLT4
FKBP11
BHLHE41
CHPF
CRYBG1
TWIST1
COL1A2
SERPINA5
MAFF
TMOD3
TMEM26
LY96
IL1R1
PHF11
EHHADH
HGF
SOX18
TYMP
GGT5
KCNE4
PYCARD
MYBPC2
APOC1
KCNS3
RNASE4
ENPP3
PDE4A
PCDHGA3
CH25H
CYP1B1
COL12A1
ALPL
MEDAG
SAT1
XYLT1
ROS1
RUBCNL
TMEM54
NRXN2
PNP
EYA2
ZNF471
S1PR3
SLC66A1L
CKAP4
IFIT3
STEAP1
PGK1
OAT
IQGAP2
ACTR3C
ANKRD37
PLOD1
ESM1
RCN3
RBP5
RFLNA
RYR3
PRCP
XPNPEP2
RNF135
DHCR24
MYO1B
HPN
VAMP8
PANX1
SOX7
FGL2
NMB
DCHS2
SEC24D
CYBA
MPZL2
PLAU
CHRNE
SQOR
ANXA1
C1R
COL22A1
SLC28A3
ZNF385D
TICAM1
MSC
MMP13
CCDC110
FAM43B
TMEM204
MID1IP1
PKP1
FHL3
MMRN2
GALK1
DPYSL2
SOX13
KEL
PLAAT4
NGF
C8orf58
PRR29
DUSP7
GIMAP8
LMNTD1
NRP1
NR2F1
TRIM22
FKBP7
GPR3
RAB8B
CHSY1
GPNMB
NXPH3
CDK15
RGS16
TCIM
FGF11
ACVRL1
GPX7
SMIM3
NFATC4
CGAS
MXRA8
MOB3C
SP6
RAC2
CD55
NMRK1
PRICKLE3
MEOX1
KCND1
PLK3
APCDD1L
MRVI1
PTGDR
TMEM45A
WDR54
MEPE
PLP2
TAGLN2
ITGB4
P3H1
TAPBPL
CACNA1E
DPP4
NPPB
SEPTIN6
TMEM30B
ZBTB38
ANKRD35
DUOXA2
PLA2G2A
PLTP
FOLH1
HENMT1
SEC16B
C5orf38
LGALS1
CASP10
COL15A1
NPAS1
DNAJA4
LRRC38
HLA-E
EVC2
FLT3LG
RAB37
FAS
BTN3A2
SYT5
SLC15A4
OSMR
FOXC1
SOD3
CYP21A2
CYSLTR2
STEAP3
CLEC2B
TNFSF10
DNASE1L3
DNAH6
DTX3L
SCIN
PCDHGA7
TRIM72
ARFGEF3
MUC1
SLC2A3
MRAP2
PTHLH
NOVA2
FAM102B
LRRC17
TMEM35B
BDKRB2
ELF3
RAP1GAP
DCLK1
C1QTNF5
NEFM
APOL4
ADORA2A
SYN1
CACNG7
GALNT5
ZIM2
B4GALT1
HMCN1
CD40
PLCB3
MRGPRX2
TMEM273
KLHDC7B
DUOX2
VSNL1
CASP8
CFH
TAP1
PINLYP
ETS2
PTPRB
ITGA1
FAM24B
KRT3
PRAF2
MOG
ARL4C
SGIP1
TENM2
C4A
PPARG
RD3
APLNR
TBXA2R
PAPPA
LOC112694756
ITGA8
SLC1A5
PRKCD
SERPINA1
AKR1C2
MYO10
MYL6
NUDT18
OLFM1
MAPT
NAGA
RET
RUNX1
ZP1
SMAGP
TAFA4
STBD1
CXCL8
KIAA1755
MGAT5B
ZNF366
RIPK2
ECM1
CLDN7
HOXA3
PARP14
PTGFR
ZIC4
ABCB1
KIAA1549L
CPNE2
MYT1
VILL
MFRP
PIM1
EGFL7
FTL
KLF6
THBD
TPBGL
NOL3
IFITM2
EMP1
ZC3HAV1
LTBP2
MANSC4
NDUFA4L2
SLC43A3
ZNF502
INS-IGF2
BNIP3
CARD6
FES
SERPINB2
GJA4
C4B_2
NPTX2
TRPV2
C17orf107
PHETA2
SIM1
HPR
STAC2
OAS3
LIMA1
POC1B-GALNT4
RAB27B
CTSS
BHMT2
FBLN1
FZD7
MUC12
MYOF
MFSD2A
CHL1
ADGRL4
P2RX6
MAP3K8
ANO1
STC1
ZIC1
FURIN
STOM
HLA-DPA1
FRMD6
CD248
NALCN
PLA2G4A
SMOX
RIMS3
FKBP10
UNC13D
CERKL
EXOC3L2
VEGFC
PDGFB
ELN
VIM
WARS
PCDHGC4
KCNMB1
RNF112
ABCC3
FGFR2
HOXA10
SAMD9L
ACRBP
LZTS1
TWF2
HLA-A
ADAMTS4
GABRB2
LDHA
HELZ2
RAB6B
MYCT1
ETV4
SPHK1
SLAMF8
KRT36
GPR176
HSF4
DPYSL5
INPP1
EBF3
LRRN4
POGLUT3
TAFA5
CAP1
KIF5A
DUSP1
SEZ6L2
EGFLAM
GUCY2D
SPRED1
CPM
IRAK3
ZC3HAV1L
LIPA
CDC42EP2
TMEM214
P2RY2
IER5L
DRAM1
SOX17
PPP2R2C
GBP2
MRC2
RGCC
NOX4
VWF
MCHR1
VTN
HEXB
LINGO1
GALNT12
TM4SF18
EBF1
CRIM1
TMEM169
PTER
CRLF1
ABI3BP
SEMA7A
PAPPA2
TIE1
KCNK1
ITM2C
PFKFB3
LRRC15
SFRP4
SYCE1
AGTR1
PCDHGB2
SELENOM
MC1R
PCDHGA9
GABRA2
PPIB
CLMN
CYYR1
RRBP1
IL1RAP
CD9
SRGN
TRIB1
TXNDC5
ASPHD1
PTX3
ICOSLG
C3orf80
ACSL5
ANG
PRUNE2
PLEKHH2
JCAD
TUBB3
GSTT4
PCDHGA12
S100A6
SLC17A7
NAGS
GREM1
QPCT
SH3TC1
RFX8
PPT1
RXFP1
FMO1
FBN1
PLOD3
SEMA4B
TYRO3
ARRDC4
INHBB
KDELR3
LRP10
MGMT
CPQ
HOXA7
HOXD1
DIPK2B
SPAG4
ALDOA
MR1
LIX1
LASP1
SERPIND1
TBX15
RAPGEF4
CCL2
AGAP2
S100A11
PDE1A
COL13A1
IL6
TLR3
CPED1
GALNT4
TRAPPC3L
MGARP
TMEM154
MVP
INAFM2
ADGRA2
TMEM100
TNFSF12-TNFSF13
DHRS9
MX2
ANGPT2
CACNA2D3
CCDC68
CCRL2
ACSM5
PDIA5
KIAA0040
SH2D4A
TNFAIP1
HSD3B7
ITGA4
RIN1
VDR
SPESP1
CPNE8
PGM2
CD34
RGS2
ARSI
CPA1
COL3A1
GLIS1
CCNO
HLA-F
C9orf64
RXRG
ETNPPL
C1QTNF4
GIMAP2
SIGIRR
KDR
KCNK2
DPT
PCDHGA2
FOSL2
ABCG2
EPPK1
MMP28
MOXD1
EPHA3
P4HA2
INSIG2
TMEM158
B3GALT4
OSCAR
COTL1
PECAM1
TSPAN15
CLDN15
ARHGEF37
TNC
IFITM3
PDE2A
MARCKS
FITM1
SERPINH1
LAYN
PCDH1
MGLL
FAM83G
MN1
LSP1
FAP
CDYL2
PLK2
SCARA5
ARHGAP18
LRRTM4
DDIT4
CLDN5
LONRF3
PTGDS
BST2
STX1A
TNFSF4
TPM4
OPTN
ZNF619
HTR1F
DUSP6
TGFB3
AFAP1L2
INHBA
SERPINE2
SP100
ADAM33
S100A4
SRXN1
LAMB1
LOXL2
IGF2
ADM2
ZNF229
LRRK1
RARRES2
ADPRH
STARD10
KCNS1
EPB41L2
JMJD6
P2RY6
NFIX
TRIM21
CFI
CADM3
CLEC14A
NLRC5
PLA2G5
AK4
PIK3CG
ACKR1
PIGA
LY75
FMNL3
CYGB
NQO1
GPR4
SRRM3
GIMAP7
IL1R2
EVA1B
TSPO
DLK2
HOXC9
PLEKHN1
CACNA1A
SERPINB1
IFI44L
SLC1A1
TCAF2
PLD4
PSAT1
DOK3
IQGAP1
LIMCH1
FNDC5
JUNB
SERPINB6
KCNN1
CCDC80
DOCK10
FAIM2
HTATIP2
AZGP1
PAMR1
CXCL12
SLC43A1
LPAR5
NTN1
ENDOD1
LHFPL1
HK2
MICB
OS9
RASSF2
GPSM3
CX3CL1
SLC20A1
DLX3
LDB2
NR5A2
PRTN3
AVPR1A
GJB2
ERO1A
ICAM1
CALCRL
CAV1
ALDH1A1
PCDHGB5
RNASEL
TNFRSF1B
LGALS9
CLEC1A
SLC16A3
ISM2
IRX2
FIGNL2
PRR5L
TRIM38
COQ8A
C4orf47
SPARCL1
THBS2
CA2
VWA7
PRSS23
IL22RA1
GATA5
PCDH8
HSP90B1
CXCL1
HOXB6
GPR146
SH2B3
TCIRG1
BTN3A3
PAX8
IKBKE
HOXA4
SLC26A9
EDEM1
NOS3
TNFRSF11A
ANPEP
MMP17
PRLR
FAM43A
TUSC1
LOXL3
HOXA9
NCKIPSD
FGD5
RHBDF2
SPON2
C4orf54
CAPN5
C2CD2
OLFML2B
S100A10
MFSD12
GCNT4
ST6GALNAC6
ACTB
APCDD1
NMI
TLR4
XG
IL16
SLC49A3
DEPTOR
HFE
CCDC88C
SERPINE1
GBP3
RARG
C11orf24
ROM1
EDARADD
MATN2
FAM124B
INKA1
FAM162A
TGFBR2
IL33
PDK1
ITGA11
USHBP1
CRACR2A
OAF
PPP1R16B
HLA-DRB1
C6orf132
TNFAIP2
AMOTL1
BTBD19
MEST
ANGPTL2
PKM
JAK3
ETV5
JAK1
CXCL5
HOXB9
HOTS
PARP3
S1PR5
LAPTM5
ENPP1
PITPNM3
FABP4
RGS10
CFB
QSOX1
FCN3
CXCL6
SYT17
COL6A3
SLC6A9
PDLIM3
MYO1G
STAC
FAM107A
GIMAP5
TMEM145
FAM114A1
EFNA3
KCTD16
PAPLN
CDCP1
EGLN3
EDN2
TLCD3A
L3MBTL3
MIF
ENC1
AIM2
BCL3
CHRNA9
SLFN5
KRT5
SIX1
F2RL3
CFHR3
FCRLA
CALHM6
P4HB
STC2
TMEM132B
COL6A1
FOXD1
EXOC3L1
NLGN4Y
IL11
RASL11A
F12
CERCAM
SAMD9
KITLG
HSD11B1
MMRN1
KDM5D
DDR2
SPARC
DAW1
COL5A1
ACTA2
REM1
ZNF662
LAMA4
PTGS1
HOXD9
MFNG
CTSZ
KIF21B
IGFBP4
GUCA1A
SYNPO
HOXC6
EFCAB1
TMEM119
PYGM
PPP1R18
FAM131B
CTHRC1
BCAT1
GSDMD
CDKN2A
AHNAK2
LPAR1
DLX1
ADGRV1
SPRYD3
HAS1
RASGRF2
TFPI2
CSF1R
UAP1
KCNJ15
IRAK4
ADAMTS5
NOTCH3
MLPH
CXCL16
RFLNB
ADAM15
ADAMTSL3
EVA1C
CALHM2
TREX1
CRISPLD2
PCDHGA6
DDX41
TGFBI
PRSS53
PPP1R3G
SNAI2
KCNN4
GATM
PLXDC1
ZFP57
KIF3C
ITPRIP
FJX1
SCG5
RNF128
KLHL3
APOL3
HEYL
IL2RB
ATP6V1B1
FAM180A
FAM155B
NOTCH1
CD274
ST8SIA6
MTMR11
VAV3
CDH5
P3H3
RFTN2
ARHGAP22
TNFRSF10D
FOSL1
GSTT1
PCDHGB1
CES1
TNS2
RASSF1
SEMA4C
MYBPHL
FMN2
TUBB1
SCN9A
ECSCR
ATP2B1
CSF2RB
ELMOD1
FCHSD1
ELAVL3
PTGIS
MAMLD1
N4BP3
FBLN5
SNCB
KRT32
C3orf67
HCLS1
SPOCD1
GRIP2
CBR1
BIRC3
MMP9
MISP3
SHISA5
