# Supplementary material for: Multicellular Human Cardiac Organoids Transcriptomically Model Distinct Tissue-Level Features of Adult Myocardium
Source: Int J Mol Sci. 2021 Aug 6;22(16):8482. doi: 10.3390/ijms22168482 (PMC8395156; doi:10.3390/ijms22168482)
Supplement: Supplementary file 1 [file ijms-22-08482-s001.zip › Table S3.xlsx]

## Sheet: Sheet1
PC1 negative		PC1 positive		PC2 negative		PC2 positive
GOID	description	GOID	description	GOID	description	GOID	description
GO:0007059	chromosome segregation	GO:0001906	cell killing	GO:0002026	regulation of the force of heart contraction	GO:0010517	regulation of phospholipase activity
GO:0034502	protein localization to chromosome	GO:0003158	endothelium development	GO:0006119	oxidative phosphorylation	GO:0010996	response to auditory stimulus
GO:0090659	walking behavior	GO:0006959	humoral immune response	GO:0006839	mitochondrial transport	GO:0015669	gas transport
GO:0000725	recombinational repair	GO:0070663	regulation of leukocyte proliferation	GO:0042590	antigen processing and presentation of exogenous peptide antigen via MHC class I	GO:0042744	hydrogen peroxide catabolic process
GO:0071103	DNA conformation change	GO:2001057	reactive nitrogen species metabolic process	GO:0046688	response to copper ion	GO:0051703	intraspecies interaction between organisms
GO:0021846	cell proliferation in forebrain	GO:0042107	cytokine metabolic process	GO:0033108	mitochondrial respiratory chain complex assembly	GO:0097205	renal filtration
GO:1904666	regulation of ubiquitin protein ligase activity	GO:0072593	reactive oxygen species metabolic process	GO:0016236	macroautophagy	GO:0007158	neuron cell-cell adhesion
GO:0032239	regulation of nucleobase-containing compound transport	GO:0019835	cytolysis	GO:1900120	regulation of receptor binding	GO:0007059	chromosome segregation
GO:0022406	membrane docking	GO:0051187	cofactor catabolic process	GO:0050873	brown fat cell differentiation	GO:0035640	exploration behavior
GO:0098813	nuclear chromosome segregation	GO:0045730	respiratory burst	GO:0045103	intermediate filament-based process	GO:0014855	striated muscle cell proliferation
GO:0031123	RNA 3'-end processing	GO:0006801	superoxide metabolic process	GO:0051043	regulation of membrane protein ectodomain proteolysis	GO:0045132	meiotic chromosome segregation
GO:0043631	RNA polyadenylation	GO:0050663	cytokine secretion	GO:0009108	coenzyme biosynthetic process	GO:0006260	DNA replication
GO:0032784	regulation of DNA-templated transcription, elongation	GO:0007159	leukocyte cell-cell adhesion	GO:1902236	negative regulation of endoplasmic reticulum stress-induced intrinsic apoptotic signaling pathway	GO:0072376	protein activation cascade
GO:0018023	peptidyl-lysine trimethylation	GO:1903510	mucopolysaccharide metabolic process	GO:0050879	multicellular organismal movement	GO:0048017	inositol lipid-mediated signaling
GO:0045814	negative regulation of gene expression, epigenetic	GO:1901568	fatty acid derivative metabolic process	GO:0010310	regulation of hydrogen peroxide metabolic process	GO:0034501	protein localization to kinetochore
GO:0006354	DNA-templated transcription, elongation	GO:0006691	leukotriene metabolic process	GO:0034383	low-density lipoprotein particle clearance	GO:2001222	regulation of neuron migration
GO:0030397	membrane disassembly	GO:0043062	extracellular structure organization	GO:0002021	response to dietary excess	GO:0036075	replacement ossification
GO:0006353	DNA-templated transcription, termination	GO:0042136	neurotransmitter biosynthetic process	GO:0071875	adrenergic receptor signaling pathway	GO:0045494	photoreceptor cell maintenance
GO:0022616	DNA strand elongation	GO:0060193	positive regulation of lipase activity	GO:0060444	branching involved in mammary gland duct morphogenesis	GO:0060571	morphogenesis of an epithelial fold
GO:0006278	RNA-dependent DNA biosynthetic process	GO:0001910	regulation of leukocyte mediated cytotoxicity	GO:0070585	protein localization to mitochondrion	GO:0042423	catecholamine biosynthetic process
GO:0090344	negative regulation of cell aging	GO:0031638	zymogen activation	GO:0030322	stabilization of membrane potential	GO:0051770	positive regulation of nitric-oxide synthase biosynthetic process
GO:0006403	RNA localization	GO:0097006	regulation of plasma lipoprotein particle levels	GO:0043574	peroxisomal transport	GO:0018149	peptide cross-linking
GO:0071824	protein-DNA complex subunit organization	GO:1904035	regulation of epithelial cell apoptotic process	GO:0046685	response to arsenic-containing substance	GO:0034587	piRNA metabolic process
GO:0050000	chromosome localization	GO:0032418	lysosome localization	GO:0015804	neutral amino acid transport	GO:0007224	smoothened signaling pathway
GO:0098534	centriole assembly	GO:0043901	negative regulation of multi-organism process	GO:0008211	glucocorticoid metabolic process	GO:0061437	renal system vasculature development
GO:0003283	atrial septum development	GO:0050867	positive regulation of cell activation	GO:1990542	mitochondrial transmembrane transport	GO:0048566	embryonic digestive tract development
GO:0033151	V(D)J recombination	GO:0072376	protein activation cascade	GO:0007034	vacuolar transport	GO:0030318	melanocyte differentiation
GO:0036297	interstrand cross-link repair	GO:0042742	defense response to bacterium	GO:0071985	multivesicular body sorting pathway	GO:0015671	oxygen transport
GO:0006301	postreplication repair	GO:0070371	ERK1 and ERK2 cascade	GO:0006833	water transport	GO:0098901	regulation of cardiac muscle cell action potential
GO:0010569	regulation of double-strand break repair via homologous recombination	GO:0018149	peptide cross-linking	GO:0035966	response to topologically incorrect protein	GO:0034508	centromere complex assembly
GO:0060260	regulation of transcription initiation from RNA polymerase II promoter	GO:2000249	regulation of actin cytoskeleton reorganization	GO:0090559	regulation of membrane permeability	GO:0032733	positive regulation of interleukin-10 production
GO:0006260	DNA replication	GO:0070206	protein trimerization	GO:0045109	intermediate filament organization	GO:0098534	centriole assembly
GO:0000726	non-recombinational repair	GO:0010324	membrane invagination	GO:0002931	response to ischemia	GO:0034375	high-density lipoprotein particle remodeling
GO:0006312	mitotic recombination	GO:0007200	phospholipase C-activating G-protein coupled receptor signaling pathway	GO:0090383	phagosome acidification	GO:0043267	negative regulation of potassium ion transport
GO:0001841	neural tube formation	GO:0098754	detoxification	GO:0036257	multivesicular body organization	GO:0050000	chromosome localization
GO:0044782	cilium organization	GO:0042403	thyroid hormone metabolic process	GO:0007031	peroxisome organization	GO:0061384	heart trabecula morphogenesis
GO:0006397	mRNA processing	GO:0007229	integrin-mediated signaling pathway	GO:0030901	midbrain development	GO:0038084	vascular endothelial growth factor signaling pathway
GO:0018205	peptidyl-lysine modification	GO:0006909	phagocytosis	GO:0090382	phagosome maturation	GO:0030199	collagen fibril organization
GO:0006333	chromatin assembly or disassembly	GO:0015671	oxygen transport	GO:0080171	lytic vacuole organization	GO:0060384	innervation
GO:0098840	protein transport along microtubule	GO:0015669	gas transport	GO:0002323	natural killer cell activation involved in immune response	GO:0071295	cellular response to vitamin
GO:0034501	protein localization to kinetochore	GO:1901571	fatty acid derivative transport	GO:0030225	macrophage differentiation	GO:0008589	regulation of smoothened signaling pathway
GO:0006261	DNA-dependent DNA replication	GO:0050878	regulation of body fluid levels	GO:0070498	interleukin-1-mediated signaling pathway	GO:0006338	chromatin remodeling
GO:0006302	double-strand break repair	GO:0046460	neutral lipid biosynthetic process	GO:0007033	vacuole organization	GO:0048285	organelle fission
GO:0006607	NLS-bearing protein import into nucleus	GO:0014065	phosphatidylinositol 3-kinase signaling	GO:0019068	virion assembly	GO:0044062	regulation of excretion
GO:0006298	mismatch repair	GO:1903034	regulation of response to wounding	GO:2000479	regulation of cAMP-dependent protein kinase activity	GO:1904666	regulation of ubiquitin protein ligase activity
GO:0044380	protein localization to cytoskeleton	GO:0043491	protein kinase B signaling	GO:1903513	endoplasmic reticulum to cytosol transport	GO:0006026	aminoglycan catabolic process
GO:0010390	histone monoubiquitination	GO:0007520	myoblast fusion	GO:0034311	diol metabolic process	GO:0021846	cell proliferation in forebrain
GO:0000375	RNA splicing, via transesterification reactions	GO:0003014	renal system process	GO:0002548	monocyte chemotaxis	GO:0051187	cofactor catabolic process
GO:0006284	base-excision repair	GO:0071379	cellular response to prostaglandin stimulus	GO:0018904	ether metabolic process	GO:0061515	myeloid cell development
GO:0031290	retinal ganglion cell axon guidance	GO:0045453	bone resorption	GO:0019882	antigen processing and presentation	GO:0014033	neural crest cell differentiation
GO:0006513	protein monoubiquitination	GO:0090280	positive regulation of calcium ion import	GO:0042398	cellular modified amino acid biosynthetic process	GO:0050919	negative chemotaxis
GO:0008380	RNA splicing	GO:0050818	regulation of coagulation	GO:0006749	glutathione metabolic process	GO:0043113	receptor clustering
GO:0019985	translesion synthesis	GO:0071276	cellular response to cadmium ion	GO:0032365	intracellular lipid transport	GO:0030888	regulation of B cell proliferation
GO:0006271	DNA strand elongation involved in DNA replication	GO:0060348	bone development	GO:0033013	tetrapyrrole metabolic process	GO:0014066	regulation of phosphatidylinositol 3-kinase signaling
GO:0000075	cell cycle checkpoint	GO:0035025	positive regulation of Rho protein signal transduction	GO:0033619	membrane protein proteolysis	GO:0046622	positive regulation of organ growth
GO:0016578	histone deubiquitination	GO:1905153	regulation of membrane invagination	GO:0010801	negative regulation of peptidyl-threonine phosphorylation	GO:0008038	neuron recognition
GO:0008334	histone mRNA metabolic process	GO:0045834	positive regulation of lipid metabolic process	GO:0043620	regulation of DNA-templated transcription in response to stress	GO:0072091	regulation of stem cell proliferation
GO:0006289	nucleotide-excision repair	GO:0060191	regulation of lipase activity	GO:0032868	response to insulin	GO:0007620	copulation
GO:1902017	regulation of cilium assembly	GO:0033559	unsaturated fatty acid metabolic process	GO:1900117	regulation of execution phase of apoptosis	GO:1902751	positive regulation of cell cycle G2/M phase transition
GO:0051383	kinetochore organization	GO:0050918	positive chemotaxis	GO:0097479	synaptic vesicle localization	GO:0044849	estrous cycle
GO:0031440	regulation of mRNA 3'-end processing	GO:0098801	regulation of renal system process	GO:0000715	nucleotide-excision repair, DNA damage recognition	GO:0044782	cilium organization
GO:0016572	histone phosphorylation	GO:0007588	excretion	GO:0006521	regulation of cellular amino acid metabolic process	GO:0030539	male genitalia development
GO:0061647	histone H3-K9 modification	GO:0002577	regulation of antigen processing and presentation	GO:0006767	water-soluble vitamin metabolic process	GO:0000281	mitotic cytokinesis
GO:0016574	histone ubiquitination	GO:0050731	positive regulation of peptidyl-tyrosine phosphorylation	GO:0046364	monosaccharide biosynthetic process	GO:0050853	B cell receptor signaling pathway
GO:0010833	telomere maintenance via telomere lengthening	GO:1904950	negative regulation of establishment of protein localization	GO:0006826	iron ion transport	GO:0001764	neuron migration
GO:0048285	organelle fission	GO:0050886	endocrine process	GO:0032801	receptor catabolic process	GO:0003158	endothelium development
GO:0045005	DNA-dependent DNA replication maintenance of fidelity	GO:0006968	cellular defense response	GO:0061418	regulation of transcription from RNA polymerase II promoter in response to hypoxia	GO:0042462	eye photoreceptor cell development
GO:0021522	spinal cord motor neuron differentiation	GO:0033033	negative regulation of myeloid cell apoptotic process	GO:1903318	negative regulation of protein maturation	GO:0045601	regulation of endothelial cell differentiation
GO:0000729	DNA double-strand break processing	GO:0008217	regulation of blood pressure	GO:0046888	negative regulation of hormone secretion	GO:0003170	heart valve development
GO:0006310	DNA recombination	GO:0010466	negative regulation of peptidase activity	GO:0042180	cellular ketone metabolic process	GO:0046530	photoreceptor cell differentiation
GO:0034508	centromere complex assembly	GO:0006949	syncytium formation	GO:0019377	glycolipid catabolic process	GO:0042490	mechanoreceptor differentiation
GO:0044786	cell cycle DNA replication	GO:0097530	granulocyte migration	GO:0032527	protein exit from endoplasmic reticulum	GO:0034502	protein localization to chromosome
GO:0007052	mitotic spindle organization	GO:1901342	regulation of vasculature development	GO:0002220	innate immune response activating cell surface receptor signaling pathway	GO:0044458	motile cilium assembly
GO:0016925	protein sumoylation	GO:2000107	negative regulation of leukocyte apoptotic process	GO:0006953	acute-phase response	GO:0051056	regulation of small GTPase mediated signal transduction
GO:0007019	microtubule depolymerization	GO:0002526	acute inflammatory response	GO:0051205	protein insertion into membrane	GO:0034113	heterotypic cell-cell adhesion
GO:0043044	ATP-dependent chromatin remodeling	GO:0048662	negative regulation of smooth muscle cell proliferation	GO:0071467	cellular response to pH	GO:0061512	protein localization to cilium
		GO:0030858	positive regulation of epithelial cell differentiation	GO:0009651	response to salt stress	GO:0007530	sex determination
		GO:0070207	protein homotrimerization	GO:0071806	protein transmembrane transport	GO:0002739	regulation of cytokine secretion involved in immune response
		GO:0009595	detection of biotic stimulus	GO:0034440	lipid oxidation	GO:0000075	cell cycle checkpoint
		GO:0006956	complement activation	GO:1901185	negative regulation of ERBB signaling pathway	GO:0032303	regulation of icosanoid secretion
		GO:0034341	response to interferon-gamma	GO:0017156	calcium ion regulated exocytosis	GO:0036303	lymph vessel morphogenesis
		GO:0044062	regulation of excretion	GO:0006103	2-oxoglutarate metabolic process	GO:0002320	lymphoid progenitor cell differentiation
		GO:0043300	regulation of leukocyte degranulation	GO:0034976	response to endoplasmic reticulum stress	GO:0048854	brain morphogenesis
		GO:0001562	response to protozoan	GO:0008299	isoprenoid biosynthetic process	GO:0014911	positive regulation of smooth muscle cell migration
		GO:0002521	leukocyte differentiation	GO:0008089	anterograde axonal transport	GO:0051383	kinetochore organization
		GO:0002440	production of molecular mediator of immune response	GO:1900745	positive regulation of p38MAPK cascade	GO:0001945	lymph vessel development
		GO:0002828	regulation of type 2 immune response	GO:0031146	SCF-dependent proteasomal ubiquitin-dependent protein catabolic process	GO:0051965	positive regulation of synapse assembly
		GO:0008360	regulation of cell shape	GO:0010765	positive regulation of sodium ion transport	GO:0000083	regulation of transcription involved in G1/S transition of mitotic cell cycle
		GO:0060333	interferon-gamma-mediated signaling pathway	GO:0055069	zinc ion homeostasis	GO:0070193	synaptonemal complex organization
				GO:0072329	monocarboxylic acid catabolic process	GO:0000729	DNA double-strand break processing
				GO:0072595	maintenance of protein localization in organelle	GO:0006266	DNA ligation
				GO:0006817	phosphate ion transport	GO:0022616	DNA strand elongation
				GO:1903533	regulation of protein targeting	GO:0051321	meiotic cell cycle
				GO:0007007	inner mitochondrial membrane organization	GO:0048103	somatic stem cell division
				GO:0030239	myofibril assembly	GO:0010633	negative regulation of epithelial cell migration
				GO:0000041	transition metal ion transport	GO:0060973	cell migration involved in heart development
				GO:0032469	endoplasmic reticulum calcium ion homeostasis	GO:0030261	chromosome condensation
				GO:0008535	respiratory chain complex IV assembly	GO:0007292	female gamete generation
				GO:0046890	regulation of lipid biosynthetic process	GO:0048730	epidermis morphogenesis
				GO:0021762	substantia nigra development	GO:0031935	regulation of chromatin silencing
				GO:0017004	cytochrome complex assembly	GO:0051931	regulation of sensory perception
				GO:0050434	positive regulation of viral transcription	GO:0051705	multi-organism behavior
				GO:0055076	transition metal ion homeostasis	GO:0045907	positive regulation of vasoconstriction
				GO:0033209	tumor necrosis factor-mediated signaling pathway	GO:1901343	negative regulation of vasculature development
				GO:0090175	regulation of establishment of planar polarity	GO:0015701	bicarbonate transport
				GO:0097193	intrinsic apoptotic signaling pathway	GO:0032727	positive regulation of interferon-alpha production
				GO:0006704	glucocorticoid biosynthetic process	GO:0031023	microtubule organizing center organization
				GO:0016137	glycoside metabolic process	GO:0048714	positive regulation of oligodendrocyte differentiation
				GO:0071276	cellular response to cadmium ion	GO:0032753	positive regulation of interleukin-4 production
				GO:0032543	mitochondrial translation	GO:0060976	coronary vasculature development
				GO:0016042	lipid catabolic process	GO:0032743	positive regulation of interleukin-2 production
				GO:0007006	mitochondrial membrane organization	GO:0034204	lipid translocation
				GO:0006415	translational termination	GO:0051784	negative regulation of nuclear division
				GO:0033673	negative regulation of kinase activity	GO:0043044	ATP-dependent chromatin remodeling
				GO:0008637	apoptotic mitochondrial changes	GO:0000725	recombinational repair
				GO:0030150	protein import into mitochondrial matrix	GO:0003151	outflow tract morphogenesis
				GO:0006516	glycoprotein catabolic process	GO:0001570	vasculogenesis
				GO:0010043	response to zinc ion	GO:0060512	prostate gland morphogenesis
				GO:0006414	translational elongation	GO:0006261	DNA-dependent DNA replication
				GO:0090199	regulation of release of cytochrome c from mitochondria	GO:0048477	oogenesis
				GO:0046165	alcohol biosynthetic process	GO:0036297	interstrand cross-link repair
				GO:1903008	organelle disassembly	GO:0071103	DNA conformation change
				GO:0002475	antigen processing and presentation via MHC class Ib	GO:1902017	regulation of cilium assembly
				GO:0036498	IRE1-mediated unfolded protein response	GO:0031572	G2 DNA damage checkpoint
				GO:0042168	heme metabolic process	GO:0048821	erythrocyte development
				GO:0016242	negative regulation of macroautophagy	GO:0045671	negative regulation of osteoclast differentiation
				GO:0019883	antigen processing and presentation of endogenous antigen	GO:0022412	cellular process involved in reproduction in multicellular organism
				GO:0006743	ubiquinone metabolic process	GO:0007638	mechanosensory behavior
				GO:0046686	response to cadmium ion	GO:0006333	chromatin assembly or disassembly
				GO:0010821	regulation of mitochondrion organization	GO:0006310	DNA recombination
				GO:0009141	nucleoside triphosphate metabolic process	GO:0045931	positive regulation of mitotic cell cycle
				GO:0006700	C21-steroid hormone biosynthetic process	GO:0042743	hydrogen peroxide metabolic process
				GO:0044242	cellular lipid catabolic process	GO:0051298	centrosome duplication
				GO:0045649	regulation of macrophage differentiation	GO:1903671	negative regulation of sprouting angiogenesis
				GO:0002483	antigen processing and presentation of endogenous peptide antigen	GO:0007064	mitotic sister chromatid cohesion
				GO:0006007	glucose catabolic process	GO:0032835	glomerulus development
						GO:0072215	regulation of metanephros development
						GO:0008608	attachment of spindle microtubules to kinetochore
						GO:0045910	negative regulation of DNA recombination
						GO:0051447	negative regulation of meiotic cell cycle
						GO:0007076	mitotic chromosome condensation
						GO:2001224	positive regulation of neuron migration
						GO:0034724	DNA replication-independent nucleosome organization
						GO:0050982	detection of mechanical stimulus
