# Supplementary material for: Multicellular Human Cardiac Organoids Transcriptomically Model Distinct Tissue-Level Features of Adult Myocardium
Source: Int J Mol Sci. 2021 Aug 6;22(16):8482. doi: 10.3390/ijms22168482 (PMC8395156; doi:10.3390/ijms22168482)
Supplement: Supplementary file 1 [file ijms-22-08482-s001.zip › Table S4.xlsx]

## Sheet: HeartcellSlim
Cardiomyocytes	Fibroblasts	Endothelial.Cells	Pericytes	Smooth.Muscle.Cells	Neural.Cells	Adipocytes	Immune.Cells
LINC02552	C7	VWF	DLC1	ZFHX3	MALAT1	G0S2	GNLY
NLGN1	ABCA6	B2M	MALAT1	MYH11	NRXN1	AQP7	PRF1
ABHD18	ABCA8	EGFL7	PDGFRB	ACTA2	CDH19	PDE3B	NKG7
PCDH7	ABCA9	TMSB10	PLA2G5	TPM2	NRXN3	GPAM	GZMB
CTNND2	ABCA10	CLDN5	EPS8	CARMN	CADM2	NEAT1	KLRD1
DLC1	SCN7A	HLA-B	PDZD2	CASQ2	XKR4	PPARG	CTSW
FHL2	NEGR1	LGALS3	PRKG1	TAGLN	ANK3	MGST1	CST7
CPVL	ADH1B	GNG11	FRMD3	PTP4A3	SCN7A	PNPLA2	CD247
INPP4B	FMO2	FABP5	CALD1	RCAN2	DST	PRKAR2B	SPON2
TRDN-AS1	ABCA9-AS1	IFI27	ABCC9	PRKG1	ADGRB3	FABP4	GZMA
GABRB1	SPARCL1	HLA-C	EGFLAM	MYL9	WSB1	PLIN1	HLA-C
ACOT11	RORA	RSE1	PDE1C	RGS6	GPM6B	LIPE-AS1	CD7
NDRG4	MALAT1	F8	GUCY1A2	PLA2G5	CHL1	MALAT1	CCL4
SLC8A1	LAMA2	CD59	LHFPL6	CALD1	NCAM2	AGPAT2	FGFBP2
GRIK2	ACSM3	HLA-E	NR2F2-AS1	CAC1C	STARD13	ACSL1	KLRF1
DDX5	BICC1	RGCC	PARD3	KCB1	EHBP1	HOOK2	B2M
CCDC141	APOD	CAV1	SOX5	SLIT3	LGI4	SOX5	HLA-A
ADAMTS6	MIR99AHG	SEC14L1	CAC1C	PIP5K1B	NEGR1	LIPE	KLRB1
AC012574.1	DCN	TMEM88	MYO1B	IGFBP5	SORCS1	PLIN4	HLA-B
DPY19L2	LAMC1	ENG	RIPOR3	HES4	CD9	ACACB	HLA-E
GRAMD1B	CFD	IFITM2	ARHGAP10	NTRK3	BCL2	DGAT2	PLAC8
SLC8A1-AS1	COL15A1	BST2	LPP	LBH	FRMD4A	ADIPOR2	FCGR3A
CCDC85A	PRKG1	WARS	CARMN	CARMIL1	AC016766.1	LINC02240	CCL5
TBX5	RIPOR3	S100A10	PTEN	TBX2	SORBS2	EBF1	UBB
C6	ADAMTSL3	HLA-A	AC012409.2	ISY1	DLC1	GPD1	MYL12A
DPF3	VIT	IFITM3	EBF2	LMOD1	SLC35F1	MLXIPL	GZMM
PDZD2	PID1	AQP1	RGS5	MFGE8	ZBTB20	TMEM135	ID2
EDNRA	C3	TMSB4X	EBF1	LPP	ZNF536	LPL	HOPX
AC139720.1	PDGFD	ITGA6	GRK5	PDE3A	KIRREL3	CD36	RAC2
ESRRB	BMPER	SLC9A3R2	ADGRB3	CACNB2	IL1RAPL1	ACSS2	CLIC3
PPM1K	NCOA1	TM4SF1	MAML2	DSTN	ANK2	FRMD4A	PFN1
HS6ST3	MAML2	CA4	AL138828.1	PDGFRB	PMP22	ELMOD3	HCST
AC117834.1	SLC9A9	PDLIM1	TFPI	DMD	SEMA3B	THRSP	CALM1
AIG1	CDH19	ITM2A	CPM	SLC8A1	NCAM1	ASPH	CD69
SCN5A	NCAM2	FTL	NGF	CTN3	FOXO1	GRK3	RARRES3
SAMD12	SLIT2	MGLL	SLC16A12	IGFBP7	CLIC4	SORBS1	PTMA
MALAT1	ADGRB3	GIMAP7	CD36	MCAM	CRYAB	ADIPOQ	HSPA8
LINC00486	PLEKHA5	BTNL9	GUCY1A1	RBPMS	VIM	APBB1IP	CCL3
ESRRG	PCDH9	MT-CO2	PLCL1	PPP1R12A	NEAT1	VKORC1L1	ACTG1
CADM1	LHFPL6	PECAM1	STEAP4	MALAT1	AL139383.1	OGA	IL2RG
PRICKLE1	MGST1	FKBP1A	PDE7B	PPP1R12B	IQGAP2	ITPR2	GZMH
TRPM7	ZBTB20	CLEC14A	MAP1B	FAM129A	ASTN2	PTPRF	LY6E
AC022034.2	KAZN	ABLIM3	SCN7A	NOTCH3	KIAA1217	PLX4	PSME1
CHPT1	RBFOX1	ID1	ARHGAP6	ARHGAP10	TMEM176B	LAMA4	CFL1
CHST11	CELF2	MT-ATP6	RBMS3-AS3	MSRB3	NPPA	TPRG1	LIMD2
EDIL3	DCLK1	MT-CYB	PTH1R	PALLD	FRMD5	GBE1	ITGB2
HDAC9	NOVA1	CD74	ARHGAP42	PACSIN2	SAMHD1	UBE2E2	IFITM2
ATP1A2	SSBP2	MT-CO3	RAD51B	MYLK	KCNMB4	HACD2	ARPC2
WNK2	RBMS3-AS3	VAMP5	SH3RF1	CCDC3	CADM1	PCK1	CYBA
SLC2A12	EBF1	SPARCL1	PLCB4	AXL	S100A6	CARMN	AKR1C3
PRELID2	FN1	SRGN	NDUFA4L2	PDLIM3	PRKG1	LAMA2	SAT1
GRXCR2	PLXDC2	S100A6	AGT	ITGA8	PLA2G5	NEGR1	S100A8
AC107068.2	COL8A1	HEY1	IGFBP7	CNN1	EBF1	CDH19	LYZ
SH3RF2	NOX4	A2M	MFGE8	FL	PID1	PRKG1	MT-CO2
LINC02147	CTGF	STOM	CPE	NEXN	LHFPL6	DCLK1	S100A9
FGF12	TNC	DUSP1	ACTA2	ACTG2	EBF2	ABCA9	MT-CO1
IL1RAPL1	SERPINE2	IGFBP3	MYL9	ACTN1	AC007319.1	BICC1	LST1
LINC02137	MIR4435-2HG	EPAS1	SPARC	CSRP1	ARHGAP10	AKT3	FTL
SGCD	PALLD	ICAM2	COX4I2	FHL1	RORA	ABCA8	COTL1
CDH13	CCDC80	SRP14	TIMP1	SVIL	DCN	FBXL7	MT-CO3
ABLIM1	SGCD	RAMP2	GJA4	PDLIM7	DCLK1	ABCA9-AS1	MT-ATP6
CACNB2	RUNX1	MYL12B	CST3	ID4	TFPI	GLIS3	CTSS
CAC1C	PKNOX2	ID3	TAGLN	SYNPO2	GRK5	GAS7	FTH1
AC137770.1	COL1A2	RPS28	ADIRF	TPM1	C7	ABCA6	MT-ND3
CORIN	SERPINE1	VIM	HIGD1B	SLMAP	PDGFRB	KAZN	AIF1
RYR2	COL1A1	PTPRB	IGFBP5	PLN	EPS8	DCN	MT-ND1
ATP2A2	CYTOR	SOX18	BGN	SOD3	SOX5	PID1	S100A6
PDE7B	FGF14	RPS27	ACTB	SORBS1	KAZN	SPARCL1	LGALS1
LINC02248	PRICKLE1	DEPP1	MT2A	SELENOM	PTPRG	ABI3BP	MT-ND4
TMEM178B	AC017002.5	RPL13	CYGB	C12orf75	MSC-AS1	IGFBP7	TYROBP
KCNMB2-AS1	DDAH1	NDUFC2	NOTCH3	TTLL7	COL6A2	COL1A2	TIMP1
LRMDA	GXYLT2	RPL34	TPM2	LTBP1	MGST1	LPAR1	OAZ1
PPP1R12B	MYO1D	FABP4	NDRG2	COL14A1	ACSM3	ABCA10	FCER1G
AL138828.1	FAP	EFNB2	KCNJ8	RAMP1	ADH1B	GRK5	MT-ND2
GPC5	BNC2	PTMA	2021-09-07	CKB	BICC1	PLA2G5	PSAP
PHACTR1	ADAM12	H3F3A	LGALS1	CCDC107	MEIS2	CARMIL1	FCN1
LINC02208	BICD1	RPS29	ISY1	AEBP1	ZFPM2	TFPI	VCAN
MLIP	MRC2	CALM1	SLC25A6	KCNMB1	ABCA9	CBLB	TYMP
PDE3A	LTBP2	PPA1	GPAT2	C11orf96	EGFR	ACSM3	NEAT1
WWOX	BGN	RPS18	SOD3	CRYAB	ABCA10	COL6A2	S100A4
RGS6	TENM4	HSPA1A	TPI1	MTHFD1L	COL6A3	ADD3	CST3
PLCL1	FOXP1	HSPA1B	ARHGDIB	C9orf3	FBXL7	PLXDC2	RPL39
NUDT4	COL3A1	JUN	C1R	CLU	NID1	PLEKHA5	MPT
RBFOX1	WWTR1	DJB1	C11orf96		CARMIL1	CALD1	SERPI1
ERBB4	MAML3	UBC	H3F3B		UNC5C	RORA	JUND
AC010235.1	PSD3	ZFP36	GGT5		DIAPH2	NCAM2	MNDA
NFXL1	TNFRSF12A	HSP90AA1	NR2F2		CBLB	SPATA6	ATP5F1E
CD36	TIMP1	IER2	AXL		VIT	FBN1	PFDN5
PLCL2	CYP1B1	JUNB	EDNRB		BNC2	LTBP1	MT-CYB
TMEM65	VMP1	CXCL2	ATP5F1B		ABCA9-AS1	GSN	ACTB
TECRL	TPM1	FOS	ITGB1		RBMS3-AS3	VIT	TMSB4X
DLG2	CILP	SOCS3	IMMP2L		ZEB1	COL4A4	H3F3B
AUTS2	PRRX1	PPP1R15A	ZEB2		FBN1	LHFPL6	RPL34
EDA	TANC2	KLF4	NLGN1		TGFBR3	AC016831.7	H3F3A
PDZRN3	SVIL	H3F3B	ARHGAP15		FOXP2	TBX20	SOD2
CHST9	ITGAV	EIF1	INPP4B		RBMS3	ELN	DUSP1
CBLB	MEOX1	TCIM	DMD		MECOM	HIF3A	SRGN
FYB2	MAP4	KLF2	PDE3A		ARHGAP6	CFH	S100A11
CELF2	MYH13	NFKBIA	RBMS3-AS2		SOBP	ARL15	VIM
LINC02398	LOXL1	CAVIN2	FTX		PBX1	SAMHD1	S100A12
ANKRD1	MPT	NEDD9	SYNPO2		VWF	MPT	LILRA1
ACTA1	MT2A	LCN6	SEMA5A		EGFL7	MT2A	APOBEC3A
MYO18B	JUNB	LY6E	RBPMS		FABP5	SLC1A3	IFI30
FHL1	NR4A1	IL32	AC007319.1		FLT1	CDC42EP4	CDC42EP2
PALLD	ZFP36	S100A11	PBX1		LDB2	MT1X	CFP
CREB5	ATP1B3	RHOC	UGGT2		FABP4	SLC39A14	G0S2
XIRP2	ADAMTS4	ANXA3	REV3L		TM4SF1	STAT3	LILRA5
ROR1	ELL2	FCN3	ASAP1		CAV1	SOCS3	IL1B
MYPN	GADD45B	ANXA2	SGIP1		IFI27	GADD45B	SMIM25
ACTN2	EGR1	GYPC	AC016831.7		ID1	SAA1	IER5
MYH9	THBS1	RAMP3	COL1A2		PECAM1	ZFP36	BCL2A1
DUSP27	GFPT2	HYAL2	ADGRL3		BTNL9	OSMR	IFI27
ANKRD2	CCL2	CRIP2	TTN		SLC9A3R2	FOSL2	ASGR1
TNFRSF12A	2021-03-03	CLIC5	RYR2		HLA-E	SAT1	LILRB2
ATP2B4	SOCS3	ACKR1	MYBPC3		A2M	CCNL1	CSTA
NRAP	CRISPLD2	PLVAP	SLC8A1		ADGRF5	NFIL3	BAG3
NEXN	COL4A1	CALCRL	FGF12		F8	ACSL4	STXBP2
FLNC-AS1	C11orf96	TGM2	FHL2		GNG11	EPAS1	LRRC25
MYL2	SAT1	TSHZ2	CTN3		RSE1	MT1M	CD300E
C9orf3	MT1X	SLCO2A1	LDB3		EMCN	ABCA1	MS4A7
SLMAP	STAT3	HLA-DRA	LAMA2		ENG	ACTN1	ZFAND2A
DLG1	PGAP1	HLA-DRB1	PALLD		RPS19	ARID5B	RSE2
GBE1	ACSL4	IGFBP4	MLIP		TMSB4X	PIM1	IFITM3
MYL12A	CCNL1	HLA-DPA1	SGCD		CD74	TENM3	WARS
FLNC	SPSB1	LDB2	PDE4DIP		SEC14L1	COL4A1	ISG15
CSRP3	PDE4D	EMCN	SORBS2		HLA-C	DDX21	IGSF6
LINC01091	SLC2A3	PLAT	MYOM1		MGLL	GALNT2	HES4
SVIL	NFIL3	DUSP23	NEXN		CD36	ANGPTL4	HLA-DRA
CALD1	MT1M	RPS23	TNNT2		BST2	LDLR	SMCO4
ADAM19	PLPP3	IL6ST	CACNB2		HLA-B	NNMT	TREM1
FRY	DDX21	HLA-DPB1	CMYA5		EPAS1	VMP1	DJA4
XPR1	PTPRG	PRCP	TTN-AS1		GIMAP7	ITPKC	IFI6
MAPRE2	CBLB	HLA-DRB5	RBM20		CLDN5	MT1A	TNFSF13B
VCL	FGF7	MPZL2	PDLIM5		TMEM88	RND3	HSPA1A
AC018464.1	COL4A2	ETS2	TRDN-AS1		B2M	IL6ST	SLC16A10
LAMA2	PNRC1	RPS2	NEBL		CD59	GLUL	FSIP1
CYR61	SLC2A13	TGFBR2	TECRL		RPS13	NFKBIZ	AC100849.1
PDLIM3	FOS	ACTN1	TRDN		PTMA	PTPRG	DOCK4
LPL	PITPNC1	VCAM1	FHOD3		SRGN	BP1	DNMBP
OBSCN	FGFR1	RPS12	PPP1R12B		STOM	LBP	PPARD
ST3GAL6	AKAP12	CMIP	PLEKHA5		DUSP1	2021-03-03	MB21D2
RRAS2	PDE10A	POSTN	MYOM2		PTPRB	TUBB6	TNFRSF10D
EXOC6B	BHLHE40	RPS6	CDH2		IFITM2	FNDC3B	IL1RAP
PDE4DIP	CYR61	RPS3	AKAP13		ID3	ETV6	MOB3B
LINC00702	XIST	HLA-DQB1	AKAP6		PFN1	CAMK2D	FAM129B
NPPB	THBS2	ADGRL4	ACTN2		RGCC	NOD1	ACSL1
XIRP1	OSMR	TGFBR3	SORBS1		RPL39	COL4A2	IL7
ATP13A3	UAP1	NDRG1	CKMT2		KLF2	AGFG1	FAM20A
GPA33	PCOLCE2	NNMT	RCAN2		RPS28	IL1RAP	SIPA1L1
ACTC1	FBN1	RPS9	ANK2		RPS6	STK17A	APP
CRYAB	MFAP5	RPL28	FILIP1		NEBL	TTN	PSD3
ACTB	ABI3BP	NOSTRIN	SLC8A1-AS1		LDB3	RYR2	ABL2
MB	IGFBP6	RPS24	THSD4		MYBPC3	MYBPC3	ST6GALC3
TNNI3	CREB5	CLU	DLG2		TTN-AS1	ACTC1	PAPSS2
PLN	SCARA5	RPS8	PDE7A		RBM20	TNNT2	SH3PXD2B
MYL3	GSN	CCL2	LARGE1		TRDN-AS1	ANKRD1	RBM47
TCAP	FSTL1	ICAM1			TECRL	TPM1	LDLRAD3
UBC	S100A6	CX3CL1			MYOM1	LDB3	EPB41L3
TNNC1	PXDNL	CXCL1			MLIP	FGF12	TBC1D2
COX6A2	TNXB	AFDN			SLC8A1	MYH6	LIMK2
HSPB1	VCAN	BIRC3			CAC1C	CAC1C	CTSL
FABP3	ACKR3	ACTG1			TENM2	DES	KYNU
CKM	PTGIS	MT-ND1			FHOD3	PALLD	SIPA1L2
UQCRB	AXL	MT-ND4			SLC8A1-AS1	MYL7	HMOX1
NDUFA4	PLA2G2A	CDH5			MAST4	NEBL	STARD13
MYH7	SDK1	ADGRF5			ACTN2	ACTN2	CCDC149
ACTG1	HTRA3	CXCL3			CMYA5	SLC8A1	THBS1
TNNT2	TIMP3	MT2A			NEXN	NR4A1	ADAMTS2
LMOD2	ADAMTS5	MT-CO1			THSD4	CMYA5	SLC1A3
SLC25A4	DDR2	GMDS			TTN	MYOM1	SLC11A1
HSPB7	FBLN2	LINC02147			FHL2	SORBS2	ANPEP
FTH1	ITGA11	CEMIP2			SGCD	TCAP	WDFY3
PPP1R3C	DOCK4	ST6GALC3			CACNB2	PDLIM5	NEURL2
DES	CD34	PCDH7			PDE3A	MYOZ2	FMN1
GAPDH	S100A10	FOXP1			PDE7A	ACTA1	PROS1
BSG	DST	PCDH15			PLCL1	LINGO1	AGFG1
LINGO1	ELN	PKHD1L1			PLCXD3	TNNI3	MLKL
ATP5MC3	GAS7	LINC02388			OBSCN	SLC25A4	VPS9D1
DUSP1	SEMA3C	ST6GAL1			MYOM2	MYL12A	SASH1
TPM1	PLCB1	MYRIP			RYR2	CTN3	ARHGAP26
LDHB	LTBP4	TMEM132C			RCAN2	TRDN	EXT1
EIF1	TSHZ2	PITPNC1			PKP2	MYH7	NRP2
JUN	ANXA2	NRG3			MYO18B	OBSCN	SBNO2
COX4I1	LINC01133	TMEM108			LRRTM3	CRYAB	AC120193.1
HSPB3	ITM2B	CGNL1			LMO7	CPLX3	PLXDC2
COX7B	CYP4B1	WWTR1			FHIT	MYO18B	AC074327.1
GADD45G	NTN4	HMCN1			SVIL	FAM129A	SLC35F1
CYCS	CD55	ADAMTSL1			TNNT2	RBM20	IGSF21
ATP5PF	ZBTB7C	CD9			FGF12	MPP3	PID1
S100A1	S100A11	NPPA			AKAP6	NEXN	SLC8A1-AS1
NR4A1	PLAC9	LINGO1			PXDNL	TECRL	ADAM28
MDH1	S100A4	MECOM			TACC2	TPM2	MKRN3
COX7C	CD36	G14			CCSER1	ACTG1	SLC8A1
RRAD	FRMD3	ITPR2			FILIP1	MYOM2	RTN1
EBF1	ADAMTS9	ITGA9			CKMT2	ABLIM1	CARMIL1
PDGFRB	DLC1	BMPER			MAGI1	SRSF5	AL513327.1
PLA2G5	CARMN	AC007319.1			TRDN	DPY19L2	SRGAP1
EPS8	NR2F2-AS1	HIBCH			ESRRG	ACTB	AP003086.2
NR2F2-AS1	EGFLAM	CYP1B1			TBC1D4		LRMDA
SOX5	MEF2C	RASGEF1B			PPP2R2B		GRIK1
SPARCL1	GUCY1A2	ASAP1			THSD7A		ARHGAP26-AS1
FRMD3	NRP1	ARHGAP26			NKAIN2		AC008957.2
EGFLAM	UTRN	LEPR			LPL		NCKAP5
EBF2	KALRN	RALGAPA2			LSAMP		MSR1
GRK5	PDZD2	LRMDA			LGR5		MEF2C
APBB2	HIPK2	SMOC1			TRPM3		CSF2RA
MAML2	RASAL2	PDE4D			GALNT17		AC018682.1
AC012409.2	FLT1	HSPG2			ATP8A1		LINC00854
PRKG1	APBB2	EPB41L4A			ADAMTSL1		DEPTOR
GUCY1A2	AC012409.2	NPR3			CTNND2		CPED1
RIPOR3	TMTC1	AC020637.1			GRIK2		CIITA
TCF4	RGS5	ELMO1			ADAM23		UBE2E2
ZFHX3	CAC1C	FLT1			NRG3		HDAC9
AKT3	EPS8	MYL7			AL391807.1		FRMD4B
TFPI	PLCL1	SLCO4A1			CSGALCT1		FP700111.1
MYO1B	LPP	MTRNR2L12			KCNE4		USP53
ARHGAP6	TACC1	MYL4			CEP85L		DT
ABCC9	KCB1	GRASP			TANC2		ENTPD1
TACC1	DACH1	GSN			RBMS3-AS2		ENTPD1-AS1
DIAPH2	GUCY1A1	MCF2L			PCSK5		ELMO1-AS1
AC007319.1	SYNE2	HLA-F			LRRTM4		FGD2
CARMN	PLA2G5	ACTC1			LINC00486		ARHGAP22
RGS5	ARHGAP26	MT-ND5			NPAS3		RAPH1
CLMN	PLCB4	CDC37			TMEM132B		AP000311.1
DENND2A	VWF	PPFIBP1			V2		AC011933.4
RORA	HIP1	CCL21			LINC00639		MRC1
PTEN	NR2F2	MMRN1			FRMD3		LDLRAD4
LHFPL6	LDB2	TFPI			DNM3		CCDC170
RBMS3-AS3	ARHGAP10	SEMA3A			HIF3A		MAML3
MSC-AS1	ASAP1	PTPRE			GPHN		CPA3
HIP1	PDE8A	AKAP12			PPFIBP1		AC092979.1
SCN7A	RAD51B	FRMD4B			AC010127.1		KIT
SPARC	ITGA1	EF5			SNTB1		CDK15
TIMP3	RBPMS	PROX1			LRRC4C		NTM
RBMS3	ABCC9	MAGI1			PCDH9		SLC24A3
IMMP2L	AL138828.1	NRP2			EDIL3		KIAA1549
KCB1	CDC42BPA	TBX1			CERS6		LINC02147
ADAMTS9	PDGFRB	SMAD1			V3		MEIS2
UTRN	PDE7B	APP			PLCH1		IL18R1
ADAMTSL3	FRY	RELN			CTNL1		TNIK
REV3L	ST6GALC3	STOX2			FADS2		FER
MKLN1	MYL2	VAV3			KCNJ3		SMYD3
AC109779.1	NID1	GPM6A			PTPN13		BMP2K
PLCB1	EGFR	DOCK5			NR2F2-AS1		ZBTB20
HTR4	LAMB1	MPP7			PDZD2		AKAP13
MYL7	GRK5	PGM5			ARHGEF4		FOXP1
KCNMB2	ADGRL3	LYVE1			MBP		SLC38A11
PANCR	ACSM1	NXN			PRX		PRKCA
ADGRL2	SLC8A1	TSPAN5			MPZ		STX3
CHRM2	ARHGAP24	MRC1			SGK1		HPGDS
SFRP1	IL1RAPL1	CNKSR3			GLDN		MCTP2
TPD52L1	PLD1	TC2N			NEK1		KIF13B
EPHA5	TCF4	CNTP3B			FUT8		AC245297.3
AC018742.1	LINC01088	RHOJ			SEMA5A		ARHGAP15
TSC22D1	AC012404.1	SEMA3D			PLEKHA4		KCNMA1
PLCB4	SASH1	MAN1A1			NCMAP		BACE2
DAPK2	AC007319.1	ZFPM2			IL16		ACER3
CCSER1	PLXDC1	ARL4A			CEMIP2		SYTL3
ROBO2	CFH	SEMA6A			KIF19		TPSB2
PPP1R42	NPPA	RASGRP3			NDRG1		SLC18A2
ANK2	KCNT2	KALRN			LIMCH1		BNC2
GAREM1	V3	TFF3			BCAS1		DOCK10
MAGI2	DAAM1	PDPN			CUX1		ANKRD44
SYNPR	FBLN1	COLEC12			UACA		DIP2C
MYLK3	TBX20				LPIN1		PLCL1
LRP1B	ENG				DRP2		SLC8A3
AKR1B1	ZFPM2				TMPRSS5		AGAP1
FAM189A1	MYL7				SERPINB9		RAB27B
AFF3	ID3				PLEKHA7		PARP4
RPL3L	PTPRS				RHOBTB3		AC019197.1
NFIA	PARD3B				HES4		ELMO1
GABRB2	LINGO1				PLLP		MS4A2
FBN2	COL24A1				KANK4		RPS6KA5
AC009264.1	GPC6				HCN1		TPSAB1
LRRC39	SAMHD1				SLC20A2		AL390957.1
HAMP	CASC15				POU3F1		PDE4DIP
ZNF385B	ADAMTSL2				ATP1A2		MALAT1
SLIT3	LGR4				FMN2		TRIO
ASTN2	UNC5C				NRCAM		IL32
NTM	RASGEF1B				NFASC		IL7R
LINC01170	NFIB				ADAM10		CD3D
LINC01880	AC005165.1				KCNQ1OT1		TRAC
BRINP3	MYCBP2				C9orf3		PTPRC
ALDH1A2	MID1				BICD1		CD2
AC011287.1	DIAPH2				CTN3		THEMIS
PLEKHA7	SETBP1				SECISBP2L		TC2N
RASGEF1B	DHRS3				KCNK12		SKAP1
LDLRAD4	PLCXD3				FMNL2		FYN
C14orf180	SMAD6				OXR1		TRBC2
NTN1	AKR1C1				PPIP5K2		LTB
SLC26A3	SOX5						CD3E
TENM2	FLRT2						CD96
CPNE5	MECOM						CXCR4
REC114	MAPK10						ITK
DAB1	PRKD1						ETS1
PXDNL	AC084357.2						RPS19
OTOGL	MTHFD1L						GZMK
DISC1	V2						BCL11B
CAMK1D	2021-03-03						RPL3
ADAMTS9-AS2	DUSP1						BTG1
EPN2	IER2						INPP4B
ST3GAL1	SLC39A14						CLEC2D
ROR2	YBX3						LCK
PDE4B	ATP13A3						PARP8
MID1	ARID5B						RPS27
PLEKHB2	GALNT2						RPL13
WDR49	CD44						CD52
MYOM1	BTG2						ZFP36L2
SAMD4A	LITAF						SYNE2
MYL4	MT1A						RPS3
STK38L	NNMT						STK4
PICALM	DPT						RPL13A
CNN1	SPARC						RPS18
FAM129A	RRBP1						RPL41
FILIP1	COL6A3						CAMK4
LTBP1	ASPN						RORA
NID1	FKBP10						RPS27A
PDLIM5	SRPX2						RPS29
SORBS1	EMILIN1						RPS2
MYL9	COL6A2						ACAP1
ACTN1	CST3						CD3G
ITGB1	B2M						KLRC1
PAM	ACTB						DUSP2
MSRB3	LAPTM4A						AREG
TPM3	SERPINF1						CMC1
ACTN4	CD63						TXK
TRIM55	C1R						IL2RB
PRKAG2	VIM						TRDC
CASQ2	H3F3B						TSC22D3
DGKD	SERPING1						HSH2D
RBPMS	FTL						F13A1
NPPA	EMP3						PLTP
PGAM2	PSAP						LYVE1
COX5B	TMSB10						C1QB
PRDX1	PMP22						SCN9A
ATP5F1B	C1S						C1QC
COX6B1	PTEN						C1QA
NDUFAB1	RAPGEF5						DAAM2
GPX3	LINC00486						FOLR2
FTL	PTPRM						ABCA6
RPL41	ZBTB16						RSE1
CRIP2	FGD4						VSIG4
COX6C	KIAA1217						FGF13
CST3	AP002518.2						RGL1
COX5A	RAPGEF2						COLEC12
SLC25A3	THUMPD1						DAB2
IGFBP7	SYNE1						DNM1
UNC5C	RYR2						MPPED2
COL6A2	TTN						LGMN
ADGRB3	MYBPC3						SELENOP
ID3	FHL2						CD163L1
GSN	SORBS2						RBPJ
NGF	FGF12						PMP22
COL5A2	TNNT2						CD163
PDE1A	LDB3						TNS3
COL1A2	CTN3						RCAN1
ABCA8	MYOM1						ARHGEF10L
CHD9	MLIP						V2
ABCA6	RBM20						MS4A6A
ZEB2	CACNB2						WLS
GLIS3	PDLIM5						IL2RA
STAG1	SORBS1						SIGLEC1
WDFY3	DMD						MS4A4A
ARHGAP15	CMYA5						P2RY6
KAZN	MYH7						STAB1
	NEBL						CMKLR1
	NEXN						CLEC10A
	TRDN						ITSN1
	TRDN-AS1						FCGR2B
	ABLIM1						CCDC141
	FHOD3						PDGFC
	AKAP6						SLCO2B1
	PDE4DIP						ME1
	ACTN2						CR1
	CDH2						LILRB5
	PPP1R12B						AP2A2
	CDH13						CCL13
	TECRL						CCL18
	DES						NUPR1
	TNNI3						FXYD6
	ANKRD1						CD209
	THSD4						C2
	MAGI1						FSCN1
	DPY19L2						GATM
	TTN-AS1						SLC40A1
	DT						EGR1
	RCAN2						KCTD12
	HSPB7						FCGRT
	MYOM2						S100A13
	PDE3A						EGFL7
							NPC2
							CD68
							CD14
							ALDH1A1
							TLR4
							CTSZ
							TMEM176A
							EMP1
							MARCO
							CFD
							KLF4
							CREG1
							HSPB1
							SERPING1
							CTSB
							BLVRB
							TSPAN4
							DNPH1
							AC104078.2
							GO1
							PPP1R16B
							TNIP3
							AC010609.1
							OPRM1
							DTHD1
							PBX4
							MPP7
							BICDL1
							BACH2
							PRKCQ
							AC022075.1
							CNOT6L
							LINC01934
							LINC01550
							ZNF831
							ATP8A1
							STAT4
							PCAT1
							LINC00944
							SLFN12L
							FAM129A
							ANK3
							CRYBG1
							JAKMIP1
							ICOS
							LINC00649
							PITPNC1
							CRTAM
							CBLB
							LRIG1
							AC243829.2
							AP001011.1
							CATSPERB
							ST8SIA6
							MPZL3
							KLRC4-KLRK1
							DPP4
							FABP5
							CTSD
							CD63
							CSTB
							LIPA
							GPNMB
							ANXA5
							LGALS3
							YBX1
							CD9
							GRN
							ATP6V1F
							GPX4
							LAPTM5
							ASAH1
							GSTO1
							SDCBP
							CXCL16
							ANXA2
							H2AFY
							SH3BGRL3
							GLUL
							BRI3
							AP2S1
							DBI
							APLP2
							CD74
							ATP6V0B
							CAPG
							PPP2R5C
							CD8A
							SAMD3
							EVL
							CCND3
							STK17A
							PYHIN1
							RPL23A
							RPS15A
							LINC01871
							CD8B
							KLRG1
							CORO1A
							MS4A1
							IGKC
							BANK1
							IGHM
							HLA-DQB1
							HLA-DQA1
							RALGPS2
							GNG7
							BIRC3
							HLA-DPB1
							CD79A
							HLA-DRB1
							SEL1L3
							HLA-DPA1
							IRF8
							CD37
							HERPUD1
							EZR
							LINC00926
							BLK
							BCL11A
							RPS5
							RPS8
							AFF3
							RPL18A
							CD83
							TPD52
							PLCG2
							RPS6
							RPS23
							CDK14
							IGLC2
							RPL11
							TNFRSF13C
							CD79B
							IGHA1
							RPL8
							RPL32
							ISG20
							OSBPL10
							RPS4X
							APOD
							CLEC4G
							AC244021.1
							AC084064.1
							SLC9A9
							AC110995.1
							MYL3
							NRP1
							HSF4
							NPAS3
							CCDC148
							FCGBP
							PLEKHG5
							RAB3IL1
							RNF150
							LINGO1
							RGL3
							PRSS36
							SCN1B
							ITGB5-AS1
							LINC01266
							STK32B
							PLN
							LMOD2
							STON2
							FABP3
							AL162414.1
							HRH1
							KANK2
							MAL
							CCR7
							LEF1
							AQP3
							CD40LG
							TSHZ2
							FLT3LG
							TRABD2A
							GPR171
							TNFRSF4
							TRAT1
							RPS12
							LDHB
							SELL
							AP3M2
							SPOCK2
							RPSA
							AC016831.5
							TOB1
							RPL10
							EEF1A1
							NOP53
							RPLP0
							RPL21
							TCF7
							RPL30
							FCER1A
							MAMDC2-AS1
							DPYSL3
							AC092691.1
							WDR49
							AC010127.1
							MAMDC2
							LSAMP
							LRRC4C
							VMO1
							P2RY14
							HLA-DQA2
							MRVI1-AS1
							PDE4D
							HLA-DRB5
							MED12L
							SNCA
							GPR34
							ARHGAP24
							GNG12-AS1
							HLA-DMA
							BLNK
							MAN1A1
							TOP2A
							SMC4
							STMN1
							ATAD2
							HMGB2
							NSD2
							NUSAP1
							MKI67
							EZH2
							HMGN2
							DNMT1
							CENPP
							CLSPN
							TMPO
							MELK
							TYMS
							KNL1
							HELLS
							DIAPH3
							NUCKS1
							CENPK
							TUBB
							SMC2
							CDK1
							ZWINT
							POLQ
							TUBA1B
							FANCI
							PCLAF
							TK1
							FAM111A
							CENPF
							DLEU2
							LMNB1
							BRIP1
							DEK
							BRCA1
							KIF20B
							HIST1H4C
							TPX2
							GTSE1
							PC
							SKA2
							BRCA2
							TACC3
							H2AFZ
							XPO1
							SMC1A
							ASPM
							ANLN
							GAPDH
							PLAUR
							TSPO
							S100A10
							RPS9
							C5AR1
							AC020656.1
							MCL1
							CD55
							EREG
							CEBPB
							TPT1
							SLC2A3
							BASP1
							SLC25A37
							GCA
							MXD1
							LITAF
							ALOX5AP
							ITM2B
							PNRC1
							CSF3R
							IL1R2
							VNN2
							S100P
							FCGR3B
							RGS2
							FPR1
							LCP1
							SAMSN1
							FOS
							MARCKS
							AQP9
							CYSTM1
							ALCAM
							LPL
							MITF
							TPRG1
							MYO1E
							CCDC88A
							ITGAX
							ARHGAP10
							EPB41L2
							MAP4K3
							GLDN
							DIRC3
							ASAP1
							RASAL2
							PPARG
							NUMB
							DENND4C
							DOCK3
							FNIP2
							EPS8
							JARID2
							RAB7B
							ITGB5
							ZC3H12C
							TBC1D8
							CD36
							NCEH1
							ATG7
							RDX
							ETV6
							LIMS1
							CD109
							SPRED1
							GCLC
							MAML2
							PDE8A
							FGD4
							MYO9B
							AC007388.1
							CSGALCT2
							CPQ
							FAM20C
							ANKUB1
							RGCC
							SLC38A6
