# Supplementary material for: Multicellular Human Cardiac Organoids Transcriptomically Model Distinct Tissue-Level Features of Adult Myocardium
Source: Int J Mol Sci. 2021 Aug 6;22(16):8482. doi: 10.3390/ijms22168482 (PMC8395156; doi:10.3390/ijms22168482)
Supplement: Supplementary file 1 [file ijms-22-08482-s001.zip › Table S5.xlsx]

## Sheet: Table S5
GeneList	Role
ACTA2	Sarcomere
ASPH	Calcium Handling
ATP2A2	Calcium Handling
BIN1	Calcium Handling
CACNA1C	Calcium Handling
CACNA1D	Calcium Handling
CACNA1G	Calcium Handling
CACNA1H	Calcium Handling
CACNA2D1	Calcium Handling
CACNB2	Calcium Handling
HRC	Calcium Handling
ITPR1	Calcium Handling
ITPR3	Calcium Handling
JPH2	Calcium Handling
PLN	Calcium Handling
RYR2	Calcium Handling
RYR3	Calcium Handling
S100A1	Calcium Handling
SLC8A1	Calcium Handling
TRDN	Calcium Handling
CASQ1	Calcium Handling
CASQ2	Calcium Handling
GJA1	Other Ion Transport
HCN4	Other Ion Transport
KCNA4	Other Ion Transport
KCNA5	Other Ion Transport
KCNAB	Other Ion Transport
KCNAB2	Other Ion Transport
KCND2	Other Ion Transport
KCND3	Other Ion Transport
KCNE4	Other Ion Transport
KCNG1	Other Ion Transport
KCNH2	Other Ion Transport
KCNH7	Other Ion Transport
KCNIP2	Other Ion Transport
KCNJ2	Other Ion Transport
KCNJ3	Other Ion Transport
KCNJ5	Other Ion Transport
KCNJ8	Other Ion Transport
KCNK1	Other Ion Transport
KCNQ1	Other Ion Transport
KCNV1	Other Ion Transport
CFTR	Other Ion Transport
HCN1	Other Ion Transport
SCN1A	Other Ion Transport
SCN1B	Other Ion Transport
SCN2B	Other Ion Transport
SCN3A	Other Ion Transport
SCN4B	Other Ion Transport
SCN5A	Other Ion Transport
TRPC3	Other Ion Transport
TRPC4	Other Ion Transport
TRPC6	Other Ion Transport
CPT1B	Metabolism
PGC1A	Metabolism
TFAM	Metabolism
ACTA1	Sarcomere
ACTC1	Sarcomere
ACTN2	Sarcomere
DES	Sarcomere
MYH11	Sarcomere
MYH6	Sarcomere
MYH7	Sarcomere
MYL2	Sarcomere
MYL3	Sarcomere
TNNC1	Sarcomere
TNNI1	Sarcomere
TNNI3	Sarcomere
TNNT1	Sarcomere
TNNT2	Sarcomere
TNNT3	Sarcomere
HEY	Transcription Factor
HOPX	Transcription Factor
NR2F2	Transcription Factor
TBX5	Transcription Factor
